# Supplementary material for: A dataset of dynamical social map in ancient China: 618−1644
Source: Data Brief. 2022 Dec 6;46:108804. doi: 10.1016/j.dib.2022.108804 (PMC9791804; doi:10.1016/j.dib.2022.108804)
Supplement: Supplementary file 1 [file mmc1.zip]

Archive with 6 entries (4 files):
- generateNetworks/
- generateNetworks/.fang_cloud_tmp_dir/
- generateNetworks/generate_social_map.py
- generateNetworks/readme.txt
- generateNetworks/yuan_city_connection.txt
- generateNetworks/yuan_net.csv.csv
