# Supplementary material for: A dataset of dynamical social map in ancient China: 618−1644
Source: Data Brief. 2022 Dec 6;46:108804. doi: 10.1016/j.dib.2022.108804 (PMC9791804; doi:10.1016/j.dib.2022.108804)
Supplement: Supplementary file 1 [file mmc1.zip › generateNetworks/generate_social_map.py]

import os

def find_city(lon,lat):
    key = 'GjG3XAdmywz7CyETWqHwIuEC6ZExY6QT'
    wdjd = lat + ',' + lon  # '37.436981201,112.02419281'
    if wdjd != 'nan,nan':
        r = requests.get(url='http://api.map.baidu.com/geocoder/v2/',
                         params={'location': wdjd, 'ak': key, 'output': 'json'})

        result = r.json()
        city = result['result']['addressComponent']['city']

    return city


filename = "yuan_net.csv"
dynasty = filename.split("_")[0]

city_connection_dic = {}
net_file = open(filename)
net = net_file.readlines()
for line in net:
    connection = line.split()
    id1 = connection[0]
    id2 = connection[1]
    lon1 = connection[3]
    lat1 = connection[4]
    lon2 = connection[5]
    lat2 = connection[6]
    connection_count = int(connection[2])
    city1 = find_city(lon1, lat1)
    city2 = find_city(lon2, lat2)
    if city1 != "nan" and city2 != "nan":
        if city1 > city2:
            key = city2 + "\t" + city1
        else:
            key = city1 + "\t" + city2
        # print(key)
        value = connection_count
        if city_connection_dic.get(key) == None:
            city_connection_dic[key] = value
        else:
            city_connection_dic[key] += value

print("city_connection_dic done")
net_file.close()
outfilename = dynasty + "_city_connection.txt"
outfile = open(outfilename, "w", encoding="utf-8")
for item in city_connectiones_dic.items():
    print(item[0], "\t", item[1], "\t",item[2], file = outfile)
outfile.flush()
outfile.close()
