# Supplementary material for: A dataset of dynamical social map in ancient China: 618−1644
Source: Data Brief. 2022 Dec 6;46:108804. doi: 10.1016/j.dib.2022.108804 (PMC9791804; doi:10.1016/j.dib.2022.108804)
Supplement: Supplementary file 1 [file mmc1.zip › generateNetworks/readme.txt]

"generate_city_connections.py" is the Python code to produce social map data of "yuan_city_connection".

The sample of input data is "yuan_net.csv". The first and second column store the IDs of elite name in the CBDB who have social associations. The third column is the times of social associations between two elites. From the forth to seventh column are the longitudes and latitudes for the first and second elites, respectively.

The sample of output data is "yuan_city_connection", which is just one sheet in "Networks.xlsx" in Chinese.

Yuan represents the Yuan dynasty.
