# Supplementary material for: A dataset of dynamical social map in ancient China: 618−1644
Source: Data Brief. 2022 Dec 6;46:108804. doi: 10.1016/j.dib.2022.108804 (PMC9791804; doi:10.1016/j.dib.2022.108804)
Supplement: Supplementary file 1 [file mmc1.zip › generateNetworks/yuan_city_connection.txt]

上海市	嘉兴市	1
嘉兴市	宁波市	11
台州市	杭州市	20
吉安市	杭州市	18
杭州市	湖州市	34
杭州市	黄山市	71
杭州市	杭州市	91
南昌市	杭州市	7
抚州市	杭州市	33
杭州市	福州市	4
嘉兴市	成都市	3
六安市	嘉兴市	1
嘉兴市	嘉兴市	4
嘉兴市	舟山市	1
宁波市	宁波市	123
保定市	江门市	1
江门市	镇江市	2
新乡市	长治市	1
焦作市	焦作市	6
临汾市	焦作市	1
焦作市	邯郸市	1
新乡市	焦作市	4
平顶山市	焦作市	1
焦作市	锦州市	2
柳州市	焦作市	1
焦作市	西安市	1
临汾市	新乡市	3
新乡市	石家庄市	26
保定市	石家庄市	16
新乡市	邯郸市	15
景德镇市	湖州市	4
湖州市	湖州市	25
淮安市	湖州市	2
苏州市	苏州市	79
南平市	宁波市	5
台州市	吉安市	10
吉安市	宁波市	10
宁波市	抚州市	30
宁波市	舟山市	2
宁波市	扬州市	4
台州市	宁波市	20
金华市	金华市	408
六安市	石家庄市	3
石家庄市	邯郸市	7
安阳市	石家庄市	6
廊坊市	石家庄市	1
石家庄市	石家庄市	23
宁德市	泉州市	1
福州市	福州市	17
福州市	金华市	2
吉安市	福州市	19
福州市	莆田市	4
九江市	福州市	3
上海市	福州市	2
莆田市	莆田市	22
泰安市	莆田市	1
三明市	莆田市	1
宁波市	随州市	1
台州市	台州市	22
上饶市	南平市	15
南平市	新乡市	1
宁波市	宜春市	6
上海市	信阳市	2
上海市	上海市	1
上海市	台州市	5
吉安市	衡阳市	1
成都市	成都市	6
南通市	成都市	1
成都市	衢州市	3
丽水市	成都市	1
泉州市	泉州市	7
广州市	苏州市	2
保定市	莆田市	4
保定市	镇江市	2
保定市	漳州市	1
深圳市	衡阳市	1
景德镇市	景德镇市	10
景德镇市	黄山市	3
成都市	景德镇市	1
景德镇市	杭州市	3
上饶市	景德镇市	2
景德镇市	鹰潭市	1
黄山市	黄山市	158
温州市	莆田市	4
温州市	温州市	13
温州市	镇江市	1
杭州市	温州市	18
吉安市	莆田市	2
九江市	吉安市	6
九江市	南昌市	5
丽水市	宁波市	11
上饶市	黄山市	30
保定市	新乡市	6
保定市	吉安市	4
吉安市	镇江市	2
淮安市	镇江市	5
镇江市	镇江市	4
荆门市	镇江市	1
上饶市	镇江市	2
宣城市	金华市	19
宁波市	杭州市	54
台州市	宜春市	3
宁波市	衢州市	5
宁德市	宁波市	2
宁波市	绍兴市	7
宁波市	福州市	3
宁波市	鹰潭市	23
宁波市	温州市	5
宁波市	安庆市	1
宁波市	景德镇市	3
台州市	福州市	1
眉山市	福州市	2
吉安市	吉安市	168
东莞市	吉安市	1
南平市	吉安市	5
吉安市	湖州市	5
吉安市	眉山市	4
吉安市	随州市	1
吉安市	绍兴市	4
吉安市	温州市	2
吉安市	宜春市	36
上饶市	吉安市	6
吉安市	抚州市	57
吉安市	赣州市	6
吉安市	深圳市	1
吉安市	景德镇市	2
吉安市	宣城市	4
南昌市	吉安市	3
吉安市	阜阳市	7
吉安市	泰安市	1
丽水市	吉安市	1
吉安市	韶关市	1
吉安市	金华市	18
吉安市	广州市	3
吉安市	泉州市	1
南平市	金华市	18
湖州市	金华市	12
金华市	黄山市	16
淮安市	金华市	3
南平市	杭州市	3
南平市	绍兴市	1
六安市	黄山市	8
六安市	新乡市	2
湖州市	黄山市	7
宁德市	湖州市	1
湖州市	福州市	2
宁波市	湖州市	34
上饶市	上饶市	33
张家口市	绍兴市	1
宜春市	绍兴市	4
眉山市	黄山市	1
宜春市	舟山市	1
抚州市	抚州市	178
南昌市	金华市	6
吉安市	鹰潭市	2
吉安市	新余市	12
吉安市	黄山市	5
宣城市	黄山市	12
淮安市	黄山市	3
镇江市	黄山市	1
邯郸市	黄山市	1
聊城市	黄山市	2
宜春市	黄山市	7
福州市	黄山市	6
莆田市	黄山市	2
苏州市	黄山市	7
衢州市	黄山市	3
嘉兴市	黄山市	5
资阳市	黄山市	3
安庆市	黄山市	1
宁德市	黄山市	1
太原市	黄山市	1
南昌市	黄山市	1
上饶市	赣州市	2
上饶市	衢州市	1
杭州市	衢州市	3
成都市	杭州市	1
吉安市	平顶山市	4
淮安市	淮安市	2
淮安市	邯郸市	1
杭州市	镇江市	7
北京市	镇江市	1
济南市	镇江市	2
许昌市	镇江市	1
太原市	镇江市	2
安阳市	邯郸市	14
泰安市	邯郸市	2
邯郸市	邯郸市	4
商丘市	邯郸市	1
平顶山市	邯郸市	2
邯郸市	锦州市	3
柳州市	邯郸市	2
济宁市	邯郸市	1
菏泽市	邯郸市	1
济南市	邯郸市	6
吉安市	邯郸市	1
北京市	邯郸市	2
烟台市	邯郸市	1
邢台市	邯郸市	6
聊城市	邯郸市	2
大同市	邯郸市	2
太原市	邯郸市	2
新乡市	新乡市	31
安阳市	新乡市	11
张家口市	新乡市	1
大同市	新乡市	13
新乡市	邢台市	8
北京市	新乡市	11
平顶山市	新乡市	7
新乡市	锦州市	1
开封市	新乡市	1
廊坊市	新乡市	12
新乡市	杭州市	2
新乡市	柳州市	5
新乡市	衢州市	2
成都市	新乡市	1
新乡市	泰安市	4
新乡市	沧州市	8
新乡市	潍坊市	2
东营市	新乡市	2
唐山市	新乡市	1
太原市	新乡市	3
新乡市	济南市	5
定西市	新乡市	2
新乡市	运城市	1
南阳市	新乡市	1
新乡市	洛阳市	1
新乡市	济宁市	2
新乡市	玉溪市	1
新乡市	菏泽市	6
上饶市	新乡市	1
抚州市	新乡市	4
新乡市	许昌市	1
新乡市	聊城市	3
新乡市	西安市	2
九江市	新乡市	1
新乡市	漯河市	1
张家口市	邯郸市	2
大同市	张家口市	1
平顶山市	张家口市	1
吉安市	张家口市	1
张家口市	杭州市	1
东营市	张家口市	1
张家口市	晋城市	2
北京市	张家口市	1
张家口市	聊城市	1
张家口市	石家庄市	1
杭州市	邯郸市	4
衢州市	邯郸市	2
孝感市	邯郸市	1
宁波市	邯郸市	4
九江市	邯郸市	1
石家庄市	鄂尔多斯市	1
保定市	保定市	2
保定市	邢台市	2
保定市	廊坊市	2
保定市	晋城市	1
保定市	济南市	3
石家庄市	聊城市	3
福州市	聊城市	1
聊城市	苏州市	2
焦作市	聊城市	1
潍坊市	聊城市	1
石家庄市	锦州市	1
平顶山市	潍坊市	1
北京市	石家庄市	15
保定市	北京市	4
北京市	苏州市	3
北京市	赣州市	1
保定市	锦州市	1
保定市	孝感市	1
南昌市	漳州市	2
运城市	运城市	1
扬州市	镇江市	1
宣城市	衢州市	1
宜春市	宜春市	17
台州市	济南市	3
延安市	抚州市	2
上饶市	宁德市	2
上饶市	聊城市	2
宜春市	温州市	3
上饶市	宜春市	8
福州市	衢州市	2
南平市	南平市	4
常州市	广州市	1
绍兴市	绍兴市	19
深圳市	深圳市	1
深圳市	韶关市	1
上饶市	眉山市	1
南昌市	衢州市	1
三明市	金华市	1
九江市	安庆市	1
宜春市	海口市	1
济南市	石家庄市	4
济南市	邢台市	3
杭州市	金华市	60
泰安市	焦作市	1
湖州市	绍兴市	7
宁波市	黄山市	16
保定市	衡阳市	1
保定市	鄂尔多斯市	1
保定市	商丘市	1
保定市	黄山市	2
保定市	西安市	1
保定市	宜春市	1
保定市	桂林市	1
泉州市	莆田市	1
常州市	湖州市	3
南京市	黄山市	6
宣城市	镇江市	2
北京市	西安市	7
泰安市	聊城市	2
杭州市	泰安市	4
温州市	福州市	1
南平市	抚州市	2
西安市	西安市	29
石家庄市	西安市	2
咸阳市	西安市	4
临汾市	西安市	4
无锡市	金华市	4
南京市	苏州市	3
吉安市	苏州市	2
上海市	温州市	2
台州市	温州市	8
上海市	吉安市	1
上海市	黄山市	2
上海市	杭州市	11
金华市	镇江市	7
台州市	邯郸市	3
宣城市	马鞍山市	1
台州市	抚州市	10
西安市	重庆市	1
济南市	济南市	15
上海市	济南市	1
开封市	杭州市	7
开封市	黄山市	3
北京市	济南市	3
济南市	锦州市	1
徐州市	济南市	1
德州市	济南市	1
济南市	滨州市	2
朔州市	济南市	1
嘉兴市	镇江市	4
嘉兴市	杭州市	16
嘉兴市	开封市	1
嘉兴市	福州市	2
嘉兴市	泰州市	2
嘉兴市	淄博市	2
北京市	嘉兴市	1
嘉兴市	马鞍山市	1
嘉兴市	济宁市	2
嘉兴市	徐州市	1
九江市	嘉兴市	2
开封市	镇江市	1
开封市	邯郸市	1
开封市	泰安市	2
许昌市	金华市	8
扬州市	杭州市	7
厦门市	泉州市	2
上海市	宁波市	2
上饶市	宁波市	20
宁波市	聊城市	5
宁波市	开封市	3
宁波市	苏州市	12
宁波市	淮安市	2
嘉兴市	邯郸市	1
保定市	张家口市	2
常州市	邯郸市	1
厦门市	泰安市	1
湘潭市	衡阳市	1
吉安市	株洲市	19
东莞市	深圳市	2
嘉兴市	泰安市	1
泰安市	泰安市	1
上饶市	泰安市	2
南昌市	景德镇市	1
邯郸市	镇江市	4
湖州市	石家庄市	1
济南市	济宁市	1
杭州市	淮安市	7
杭州市	赣州市	8
晋城市	杭州市	1
新乡市	襄阳市	1
杭州市	苏州市	25
无锡市	杭州市	16
无锡市	黄山市	2
石家庄市	黄山市	7
北京市	金华市	12
无锡市	苏州市	31
保定市	抚州市	15
上饶市	抚州市	32
抚州市	邢台市	4
抚州市	聊城市	9
抚州市	淮安市	5
抚州市	石家庄市	34
抚州市	湖州市	16
宜春市	抚州市	65
抚州市	新余市	13
抚州市	运城市	3
抚州市	赣州市	6
抚州市	衢州市	2
乐山市	抚州市	2
抚州市	邯郸市	8
南京市	抚州市	12
商丘市	抚州市	1
抚州市	烟台市	2
抚州市	鹰潭市	55
周口市	抚州市	2
安阳市	抚州市	12
太原市	抚州市	7
南昌市	抚州市	19
上海市	抚州市	1
抚州市	黄山市	14
宁波市	金华市	72
抚州市	济南市	6
嘉兴市	抚州市	5
抚州市	泰安市	6
张家口市	抚州市	4
平顶山市	抚州市	2
北京市	抚州市	15
抚州市	无锡市	4
抚州市	金华市	55
大同市	抚州市	3
成都市	抚州市	6
开封市	抚州市	2
临汾市	抚州市	2
九江市	抚州市	7
抚州市	滁州市	2
抚州市	温州市	5
抚州市	镇江市	1
抚州市	郑州市	2
抚州市	福州市	2
济南市	聊城市	2
嘉兴市	金华市	10
苏州市	金华市	42
丽水市	金华市	50
台州市	长治市	1
朔州市	黄山市	1
抚州市	长治市	1
保定市	宁波市	2
宁波市	马鞍山市	4
宁波市	沧州市	1
台州市	金华市	54
台州市	聊城市	2
台州市	石家庄市	4
台州市	衢州市	1
台州市	济宁市	1
上饶市	台州市	1
宁德市	绍兴市	2
上饶市	保定市	1
三门峡市	抚州市	1
宁波市	无锡市	5
无锡市	邢台市	2
无锡市	无锡市	43
无锡市	淮安市	1
无锡市	聊城市	1
六安市	无锡市	1
无锡市	济宁市	1
无锡市	邯郸市	1
吉安市	无锡市	3
上饶市	无锡市	5
扬州市	石家庄市	2
杭州市	马鞍山市	2
抚州市	淄博市	5
南平市	镇江市	3
南平市	厦门市	1
石家庄市	镇江市	1
上饶市	杭州市	11
北京市	柳州市	4
济南市	苏州市	1
信阳市	抚州市	5
保定市	柳州市	3
景德镇市	莆田市	1
上海市	湖州市	2
湖州市	邯郸市	2
湖州市	聊城市	1
开封市	湖州市	3
湖州市	鹰潭市	6
安阳市	湖州市	3
临汾市	湖州市	1
嘉兴市	湖州市	2
湖州市	马鞍山市	2
湖州市	烟台市	1
太原市	湖州市	1
湖州市	菏泽市	1
湖州市	运城市	2
济南市	湖州市	2
湖州市	苏州市	15
廊坊市	湖州市	1
抚州市	武汉市	1
咸阳市	抚州市	4
嘉兴市	武汉市	1
新乡市	武汉市	1
平顶山市	柳州市	1
廊坊市	柳州市	3
西安市	资阳市	1
渭南市	西安市	1
南京市	西安市	1
西安市	锡林郭勒盟	1
西安市	长治市	1
安阳市	柳州市	2
柳州市	衡水市	1
柳州市	郑州市	2
临汾市	柳州市	1
太原市	柳州市	1
柳州市	石家庄市	1
柳州市	泰安市	1
柳州市	运城市	2
柳州市	西安市	2
柳州市	聊城市	1
柳州市	襄阳市	2
柳州市	渭南市	1
柳州市	许昌市	2
湖州市	赣州市	2
宜春市	杭州市	15
杭州市	菏泽市	2
杭州市	襄阳市	2
宿州市	无锡市	4
宿州市	开封市	1
宿州市	西安市	1
上饶市	宿州市	1
宿州市	济南市	4
太原市	宿州市	2
宿州市	济宁市	1
保定市	宿州市	2
宿州市	濮阳市	1
朝阳市	石家庄市	1
上饶市	石家庄市	5
抚州市	景德镇市	3
抚州市	晋中市	1
杭州市	鹰潭市	18
信阳市	宁波市	7
信阳市	杭州市	1
吉安市	柳州市	1
吉安市	聊城市	1
吉安市	安阳市	11
临汾市	吉安市	1
杭州市	绍兴市	19
杭州市	石家庄市	6
廊坊市	杭州市	3
北京市	杭州市	4
常州市	杭州市	3
杭州市	濮阳市	1
平顶山市	杭州市	1
石家庄市	苏州市	2
上海市	苏州市	7
成都市	湖州市	2
湖州市	镇江市	1
吉安市	汉中市	1
抚州市	汉中市	1
株洲市	苏州市	8
成都市	汉中市	1
成都市	西安市	1
成都市	曲靖市	1
汉中市	鹰潭市	3
临汾市	汉中市	4
杭州市	汉中市	2
苏州市	镇江市	6
抚州市	遵义市	2
吉安市	石家庄市	1
吉安市	嘉兴市	2
三门峡市	吉安市	1
南京市	吉安市	1
吉安市	太原市	1
吉安市	驻马店市	1
吉安市	宿州市	1
抚州市	铜陵市	2
吉安市	淮安市	1
吉安市	长沙市	14
安阳市	西安市	4
武汉市	淮安市	1
淮安市	渭南市	1
淮安市	邢台市	1
丽水市	杭州市	12
抚州市	长沙市	13
湖州市	随州市	1
湖州市	长沙市	2
随州市	黄山市	3
苏州市	随州市	1
张掖市	杭州市	1
抚州市	沧州市	2
吉安市	运城市	1
杭州市	柳州市	1
杭州市	潍坊市	1
上饶市	西安市	1
宿州市	邯郸市	1
新乡市	汉中市	1
宿州市	新乡市	1
宁波市	石家庄市	8
宁波市	赣州市	2
宁波市	安阳市	2
宁波市	泰安市	7
宁波市	定西市	1
南昌市	宁波市	1
宁波市	长沙市	6
宁波市	新乡市	2
宁波市	济南市	3
宁波市	廊坊市	1
宁波市	遵义市	2
宁波市	渭南市	1
宁波市	晋城市	1
宁波市	濮阳市	2
宁波市	常德市	1
九江市	宁波市	1
扬州市	苏州市	3
丽水市	湖州市	3
济南市	绍兴市	1
北京市	宁波市	2
淮安市	苏州市	2
定西市	汉中市	1
苏州市	邯郸市	2
南充市	西安市	1
宣城市	抚州市	6
宁波市	宣城市	8
宣城市	杭州市	13
宣城市	湖州市	2
济南市	鹰潭市	1
温州市	鹰潭市	2
宣城市	无锡市	5
宣城市	成都市	1
宣城市	聊城市	1
宣城市	鹰潭市	7
宣城市	柳州市	1
保定市	宣城市	1
宿州市	鹰潭市	2
丽水市	鹰潭市	3
金华市	长治市	1
济南市	金华市	13
石家庄市	金华市	28
绍兴市	金华市	51
金华市	随州市	1
成都市	济南市	1
济南市	淮安市	4
柳州市	济南市	3
泰安市	济南市	1
济南市	焦作市	1
沧州市	济南市	1
周口市	济南市	1
吉安市	晋城市	1
金华市	鹰潭市	20
柳州市	金华市	4
保定市	金华市	8
新乡市	金华市	6
宜春市	金华市	30
邯郸市	金华市	3
菏泽市	金华市	8
开封市	金华市	4
邢台市	金华市	3
宁波市	济宁市	1
湖州市	莆田市	1
宜春市	济南市	1
宁波市	镇江市	3
宜春市	宣城市	1
宜春市	鹰潭市	4
宁波市	德州市	1
宿州市	镇江市	2
南阳市	抚州市	5
保定市	忻州市	1
忻州市	抚州市	1
抚州市	菏泽市	3
抚州市	苏州市	5
宿州市	抚州市	2
丽水市	抚州市	4
抚州市	晋城市	1
抚州市	眉山市	3
抚州市	焦作市	2
抚州市	西安市	5
抚州市	绍兴市	2
亳州市	抚州市	1
无锡市	泰安市	1
无锡市	绍兴市	8
忻州市	成都市	1
忻州市	镇江市	2
宣城市	宣城市	7
宣城市	铜陵市	1
宁波市	潍坊市	1
宜春市	石家庄市	4
湖州市	潍坊市	1
宜春市	忻州市	2
宜春市	湖州市	2
丽水市	宜春市	6
宜春市	西安市	1
北京市	宜春市	1
宜春市	平顶山市	1
南昌市	宜春市	2
潍坊市	金华市	1
宁波市	赤峰市	3
北京市	吉安市	2
赤峰市	金华市	2
忻州市	苏州市	3
泰安市	石家庄市	1
泰安市	金华市	8
忻州市	泰安市	1
丽水市	宣城市	4
北京市	泰安市	1
宁德市	抚州市	2
常州市	抚州市	1
上饶市	湖州市	2
宁德市	杭州市	1
宁德市	无锡市	2
西安市	金华市	6
安阳市	金华市	5
常州市	忻州市	1
上饶市	汉中市	3
宁德市	苏州市	1
台州市	绍兴市	15
信阳市	石家庄市	10
信阳市	湖州市	1
信阳市	信阳市	1
信阳市	温州市	2
信阳市	宜春市	3
信阳市	金华市	9
信阳市	忻州市	1
信阳市	宣城市	4
信阳市	北京市	3
上饶市	信阳市	2
信阳市	泰安市	1
信阳市	淮安市	3
信阳市	鹰潭市	3
保定市	信阳市	2
丽水市	信阳市	2
信阳市	长沙市	2
信阳市	南充市	1
信阳市	新乡市	1
信阳市	菏泽市	1
信阳市	安阳市	4
信阳市	廊坊市	3
信阳市	漯河市	1
信阳市	邢台市	2
南阳市	济南市	1
南阳市	湖州市	1
南阳市	石家庄市	4
保定市	南阳市	1
丽水市	武汉市	2
上饶市	金华市	16
上饶市	鹰潭市	5
鹰潭市	鹰潭市	33
鹰潭市	黄山市	3
邯郸市	鹰潭市	1
保定市	杭州市	2
宁波市	株洲市	4
莆田市	金华市	16
抚州市	莆田市	3
吕梁市	杭州市	4
宜春市	长沙市	4
新余市	长沙市	5
济南市	长沙市	4
金华市	长沙市	9
安阳市	长沙市	4
泰安市	长沙市	1
长沙市	鹰潭市	1
宿州市	长沙市	2
丽水市	长沙市	3
晋城市	长沙市	1
长沙市	长沙市	3
杭州市	长沙市	1
临汾市	长沙市	1
衡阳市	长沙市	1
新余市	湖州市	1
绍兴市	莆田市	3
信阳市	新余市	1
信阳市	莆田市	4
信阳市	苏州市	1
宜春市	新余市	10
宜春市	莆田市	2
忻州市	新余市	1
安阳市	新余市	2
新余市	莆田市	1
新余市	泰安市	1
新余市	绍兴市	2
新乡市	新余市	1
新余市	黄山市	1
濮阳市	金华市	2
忻州市	杭州市	4
杭州市	莆田市	12
杭州市	株洲市	1
忻州市	莆田市	2
上饶市	莆田市	2
南阳市	莆田市	1
莆田市	鹰潭市	5
莆田市	镇江市	2
丽水市	莆田市	4
宁波市	莆田市	1
苏州市	莆田市	2
莆田市	衢州市	2
台州市	莆田市	2
吕梁市	长沙市	1
抚州市	绵阳市	1
信阳市	绵阳市	1
台州市	赣州市	2
南昌市	台州市	3
北京市	台州市	1
丽水市	台州市	13
南昌市	忻州市	3
南昌市	宣城市	3
北京市	南昌市	1
南昌市	泰安市	1
南昌市	宿州市	3
信阳市	南昌市	1
南昌市	宁德市	1
保定市	南昌市	2
南昌市	绵阳市	1
南昌市	苏州市	1
新余市	杭州市	2
宣城市	苏州市	2
新余市	金华市	2
忻州市	金华市	2
汉中市	金华市	2
衢州市	金华市	4
常州市	金华市	5
宁德市	金华市	2
平顶山市	金华市	1
南阳市	金华市	1
赣州市	金华市	2
临汾市	金华市	1
昆明市	金华市	3
九江市	金华市	3
温州市	金华市	24
运城市	长沙市	2
信阳市	运城市	1
新余市	石家庄市	5
石家庄市	莆田市	7
石家庄市	鹰潭市	2
玉溪市	石家庄市	1
商丘市	石家庄市	1
太原市	石家庄市	4
北京市	安阳市	5
北京市	长沙市	3
安阳市	济南市	2
北京市	莆田市	1
北京市	北京市	8
北京市	廊坊市	1
北京市	武汉市	2
北京市	吕梁市	1
北京市	南充市	1
北京市	绍兴市	1
北京市	宣城市	7
北京市	湘潭市	1
北京市	常德市	2
北京市	郑州市	3
北京市	株洲市	1
安阳市	杭州市	1
临汾市	杭州市	1
安阳市	苏州市	1
安阳市	忻州市	1
安阳市	安阳市	20
安阳市	成都市	2
安阳市	莆田市	2
南阳市	安阳市	2
安阳市	鹰潭市	3
安阳市	银川市	1
保定市	安阳市	1
安阳市	晋城市	2
临汾市	安阳市	1
安阳市	淄博市	1
安阳市	沧州市	1
安阳市	宣城市	1
安阳市	聊城市	1
安阳市	玉溪市	1
安阳市	株洲市	3
安阳市	开封市	1
安阳市	绵阳市	1
安阳市	运城市	2
安阳市	菏泽市	1
大同市	安阳市	1
南昌市	成都市	2
嘉兴市	赤峰市	1
抚州市	雅安市	1
南京市	金华市	13
新余市	洛阳市	1
杭州市	济南市	1
北京市	温州市	3
忻州市	温州市	5
成都市	温州市	1
温州市	襄阳市	1
南平市	宣城市	1
汉中市	汉中市	2
南平市	西安市	1
台州市	湖州市	6
信阳市	太原市	1
太原市	新余市	1
北京市	太原市	2
晋城市	金华市	1
太原市	金华市	1
太原市	莆田市	1
南京市	台州市	6
南京市	温州市	2
南京市	南昌市	2
南昌市	咸阳市	1
济宁市	金华市	3
济宁市	莆田市	2
南京市	鹰潭市	4
南京市	宿州市	1
南京市	宁波市	1
泰安市	福州市	1
丽水市	苏州市	21
丽水市	雅安市	1
丽水市	镇江市	3
丽水市	宁德市	3
丽水市	常州市	6
上海市	丽水市	1
丽水市	合肥市	2
北京市	菏泽市	2
莆田市	菏泽市	1
温州市	湖州市	2
抚州市	阜阳市	4
石家庄市	长沙市	1
石家庄市	邢台市	2
石家庄市	衡水市	3
宿州市	石家庄市	4
武汉市	石家庄市	3
石家庄市	阜阳市	1
潍坊市	石家庄市	1
洛阳市	石家庄市	1
德州市	石家庄市	1
石家庄市	菏泽市	2
南平市	石家庄市	1
九江市	石家庄市	1
合肥市	石家庄市	3
金华市	阳泉市	3
新余市	阳泉市	1
北京市	阳泉市	1
北京市	阜阳市	1
杭州市	阜阳市	1
莆田市	阳泉市	1
武汉市	莆田市	1
石家庄市	阳泉市	2
菏泽市	阜阳市	1
宿州市	阳泉市	2
金华市	阜阳市	1
台州市	苏州市	17
杭州市	衡水市	1
太原市	苏州市	2
苏州市	鹰潭市	1
南平市	苏州市	1
苏州市	赤峰市	2
北京市	衢州市	1
北京市	开封市	3
北京市	商丘市	1
九江市	温州市	1
开封市	莆田市	2
泰安市	西安市	1
开封市	苏州市	1
开封市	鹰潭市	1
上海市	绍兴市	11
丽水市	绍兴市	4
绍兴市	苏州市	27
常州市	绍兴市	2
绍兴市	鹰潭市	1
绍兴市	菏泽市	2
绍兴市	马鞍山市	2
常州市	雅安市	1
新余市	郑州市	1
温州市	苏州市	6
南昌市	洛阳市	1
常州市	苏州市	24
石家庄市	郑州市	1
常州市	鹰潭市	1
常州市	常州市	3
宣城市	泰安市	1
南京市	南京市	4
南京市	常州市	1
抚州市	济宁市	1
南京市	湖州市	1
宣城市	石家庄市	2
昌吉回族自治州	石家庄市	2
上饶市	长沙市	2
宣城市	绍兴市	6
绍兴市	黄山市	1
亳州市	绍兴市	1
昌吉回族自治州	金华市	1
上饶市	丽水市	2
丽水市	开封市	1
宣城市	新余市	1
云浮市	新余市	1
上饶市	北京市	1
云浮市	杭州市	1
云浮市	温州市	1
南昌市	邯郸市	1
云浮市	南昌市	2
忻州市	邯郸市	2
云浮市	忻州市	1
台州市	宣城市	12
宣城市	阳泉市	1
宣城市	开封市	1
宣城市	温州市	1
宣城市	晋城市	1
宣城市	潍坊市	1
上饶市	安阳市	3
云浮市	安阳市	1
安阳市	昌吉回族自治州	2
上饶市	苏州市	2
上饶市	太原市	1
上饶市	阳泉市	1
南京市	邯郸市	2
常州市	莆田市	1
襄阳市	金华市	1
信阳市	合肥市	1
抚州市	衡阳市	1
青岛市	黄山市	1
合肥市	宜春市	1
北京市	合肥市	3
合肥市	金华市	11
合肥市	杭州市	2
合肥市	宣城市	3
合肥市	莆田市	1
上饶市	合肥市	5
合肥市	菏泽市	2
合肥市	常州市	1
合肥市	抚州市	2
合肥市	吉安市	2
合肥市	鹰潭市	1
合肥市	张家界市	1
合肥市	合肥市	2
嘉兴市	宣城市	2
嘉兴市	莆田市	1
株洲市	长沙市	1
北京市	南阳市	1
南阳市	杭州市	1
合肥市	株洲市	2
南阳市	宣城市	2
株洲市	株洲市	3
上饶市	株洲市	1
株洲市	玉溪市	1
抚州市	株洲市	1
南京市	绍兴市	4
抚州市	昆明市	1
抚州市	重庆市	1
桂林市	泉州市	1
无锡市	雅安市	1
丽水市	无锡市	7
北京市	昆明市	1
杭州市	西安市	1
台州市	无锡市	4
桂林市	金华市	7
忻州市	桂林市	1
南京市	桂林市	1
商丘市	桂林市	1
桂林市	邯郸市	1
桂林市	西安市	1
南平市	桂林市	1
昌吉回族自治州	桂林市	1
南昌市	昆明市	2
忻州市	无锡市	1
宣城市	昆明市	1
宁波市	池州市	1
常州市	无锡市	10
嘉兴市	无锡市	4
无锡市	衡水市	1
开封市	无锡市	2
无锡市	镇江市	1
上海市	无锡市	6
丽水市	丽水市	11
宁德市	宣城市	1
周口市	宁波市	1
上饶市	周口市	1
新余市	新余市	6
新余市	济南市	1
抚州市	桂林市	1
抚州市	潍坊市	1
张家界市	抚州市	1
新余市	景德镇市	1
新余市	昌吉回族自治州	1
丽水市	黄山市	1
泉州市	福州市	1
南平市	泉州市	1
抚州市	枣庄市	1
枣庄市	桂林市	3
临汾市	合肥市	1
丽水市	温州市	4
桂林市	赤峰市	1
衢州市	衢州市	1
温州市	石家庄市	1
常州市	温州市	1
绍兴市	长沙市	1
泰州市	绍兴市	1
泰州市	苏州市	4
丽水市	北京市	1
宁波市	桂林市	2
台州市	合肥市	3
合肥市	宁波市	3
台州市	咸阳市	1
温州市	滨州市	1
上饶市	泰州市	3
无锡市	泰州市	4
常州市	泰州市	2
景德镇市	泰州市	1
宁波市	泰州市	2
宁波市	菏泽市	2
台州市	扬州市	3
宁波市	常州市	2
济南市	马鞍山市	1
开封市	桂林市	1
宣城市	福州市	2
合肥市	福州市	1
徐州市	福州市	1
杭州市	泰州市	1
温州市	马鞍山市	1
张家界市	马鞍山市	1
上饶市	马鞍山市	1
南京市	马鞍山市	1
常州市	开封市	1
上饶市	常州市	1
扬州市	金华市	7
株洲市	金华市	3
蚌埠市	金华市	2
宿州市	金华市	1
滁州市	金华市	9
金华市	马鞍山市	2
金华市	黄冈市	2
洛阳市	金华市	2
滨州市	金华市	2
广州市	金华市	2
萍乡市	金华市	1
清远市	金华市	1
南通市	金华市	1
舟山市	金华市	1
成都市	金华市	1
咸阳市	金华市	2
上海市	金华市	4
合肥市	黄山市	2
温州市	黄山市	1
滁州市	绍兴市	3
丽水市	滁州市	3
杭州市	滁州市	3
泰州市	金华市	1
丽水市	马鞍山市	1
株洲市	滁州市	4
常州市	滁州市	6
滁州市	苏州市	9
宁波市	滁州市	1
温州市	滁州市	1
台州市	滁州市	9
无锡市	滁州市	4
丽水市	石家庄市	1
上饶市	绍兴市	3
丽水市	新余市	1
丽水市	南阳市	1
丽水市	嘉兴市	2
南平市	宜春市	3
扬州市	抚州市	6
合肥市	扬州市	4
台州市	泰州市	2
台州市	常州市	2
台州市	衡水市	1
南京市	杭州市	2
安阳市	济宁市	2
上饶市	洛阳市	1
开封市	扬州市	1
扬州市	泰州市	1
扬州市	绍兴市	3
扬州市	阜阳市	3
扬州市	邯郸市	1
常州市	扬州市	5
吉安市	扬州市	1
保定市	扬州市	1
厦门市	金华市	1
株洲市	桂林市	2
株洲市	温州市	1
株洲市	漳州市	1
新余市	济宁市	1
台州市	黄山市	1
宜春市	株洲市	1
台州市	株洲市	2
台州市	景德镇市	1
咸宁市	金华市	1
金华市	驻马店市	2
上海市	合肥市	1
苏州市	阳泉市	2
肇庆市	金华市	1
商丘市	金华市	2
濮阳市	苏州市	2
台州市	新余市	1
台州市	嘉兴市	3
临汾市	台州市	1
台州市	烟台市	1
嘉兴市	绍兴市	5
无锡市	湖州市	6
上饶市	嘉兴市	2
嘉兴市	温州市	1
扬州市	无锡市	1
无锡市	株洲市	2
南通市	无锡市	1
无锡市	西安市	1
无锡市	洛阳市	3
无锡市	许昌市	1
无锡市	潍坊市	2
无锡市	濮阳市	1
宜春市	漳州市	2
宁波市	漳州市	3
徐州市	漳州市	1
滁州市	漳州市	1
漳州市	漳州市	4
厦门市	漳州市	1
泉州市	漳州市	1
北京市	黄山市	3
扬州市	黄山市	1
上海市	新余市	1
宁波市	鄂州市	1
吉安市	滁州市	2
吉安市	常州市	1
宣城市	济南市	2
丽水市	济南市	1
商丘市	苏州市	1
株洲市	湖州市	1
景德镇市	苏州市	1
九江市	苏州市	1
九江市	无锡市	1
九江市	台州市	1
温州市	绍兴市	1
南京市	商丘市	1
南京市	滁州市	3
六安市	南京市	1
南京市	济宁市	1
南京市	驻马店市	1
东莞市	金华市	1
