# Supplementary material for: A dataset of dynamical social map in ancient China: 618−1644
Source: Data Brief. 2022 Dec 6;46:108804. doi: 10.1016/j.dib.2022.108804 (PMC9791804; doi:10.1016/j.dib.2022.108804)
Supplement: Supplementary file 1 [file mmc1.zip › generateNetworks/yuan_net.csv.csv]

3008	12077	1	120.932022	30.517859	121.227638	31.009476
3008	18938	1	120.932022	30.517859	121.444199	29.979195
3294	16242	1	118.965165	29.612287	121.026558	29.138258
3294	19123	1	118.965165	29.612287	115.132248	27.214367
3294	24471	2	118.965165	29.612287	120.099312	30.864964
3294	27727	1	118.965165	29.612287	118.433945	29.86577
3294	27826	5	118.965165	29.612287	118.965165	29.612287
3294	34892	2	118.965165	29.612287	115.89772	28.674896
3294	35409	2	118.965165	29.612287	115.831779	27.426289
3294	38434	1	118.965165	29.612287	119.321577	26.073954
3294	41923	1	118.965165	29.612287	118.965165	29.612287
3294	43481	2	118.965165	29.612287	119.498856	29.544481
3294	43519	1	118.965165	29.612287	120.16862488	30.294124603
3294	52748	1	118.965165	29.612287	119.66493988	29.802457809
3542	13847	1	120.753204	30.767469	103.502586	30.214197
3542	20654	1	120.753204	30.767469	116.67452	32.334127
3542	20931	1	120.753204	30.767469	120.753204	30.767469
3542	22848	1	120.753204	30.767469	122.101097	30.01516
5296	10543	1	121.542656	29.866316	121.542656	29.866316
9018	15200	1	113.038399	22.526581	115.968147	39.487221
9018	17112	2	113.038399	22.526581	119.44429016	32.206489563
10004	28617	1	112.698982	36.757431	114.070267	35.410385
10023	10023	4	112.936989	35.089302	112.936989	35.089302
10023	10025	1	112.936989	35.089302	111.470024	35.641285
10023	28603	1	112.936989	35.089302	114.191864	36.697582
10023	28617	4	112.936989	35.089302	114.070267	35.410385
10023	29236	1	112.936989	35.089302	112.901939	33.737118
10023	29277	2	112.936989	35.089302	121.24302673	41.539394379
10023	35142	1	112.936989	35.089302	109.244456	24.532463
10023	107672	1	112.936989	35.089302	112.936989	35.089302
10023	107673	1	112.936989	35.089302	112.936989	35.089302
10023	109598	1	112.936989	35.089302	109.080475	34.533325
10024	28617	1	111.470024	35.641285	114.070267	35.410385
10033	28617	2	114.834183	38.036713	114.070267	35.410385
10033	29001	1	114.834183	38.036713	115.865715	39.051655
10082	28617	1	114.193924	38.252403	114.070267	35.410385
10089	28617	2	114.803101	36.552029	114.070267	35.410385
10183	15501	4	119.90137482	31.013893127	117.124092	28.964994
10183	20743	10	119.90137482	31.013893127	120.099312	30.864964
10183	27799	2	119.90137482	31.013893127	119.394783	30.192015
10183	28346	1	119.90137482	31.013893127	119.063903	33.586671
10183	45635	1	119.90137482	31.013893127	120.168625	30.294125
10276	24354	1	120.94823456	31.386108398	120.94823456	31.386108398
10367	20065	1	121.542656	29.866316	118.536255	27.924686
10367	22219	1	121.542656	29.866316	121.542656	29.866316
10441	20765	1	121.25835419	28.642612457	114.971275	27.103239
10441	27606	1	121.25835419	28.642612457	114.971275	27.103239
10543	16153	1	121.542656	29.866316	121.406906	29.651657
10543	16154	1	121.542656	29.866316	121.406906	29.651657
10543	17066	2	121.542656	29.866316	121.406906	29.651657
10543	17083	2	121.542656	29.866316	121.406906	29.651657
10543	19880	2	121.542656	29.866316	121.542656	29.866316
10543	20765	1	121.542656	29.866316	114.971275	27.103239
10543	25972	2	121.542656	29.866316	116.351341	27.984781
10543	26783	2	121.542656	29.866316	122.101097	30.01516
10543	26801	2	121.542656	29.866316	121.152763	30.049067
10543	29948	2	121.542656	29.866316	119.437332	32.79071
10543	40009	4	121.542656	29.866316	121.425552	29.283617
10543	43324	2	121.542656	29.866316	121.026558	29.138258
10543	47565	1	121.542656	29.866316
10543	108888	1	121.542656	29.866316	121.425552	29.283617
10708	10731	1	119.649918	29.104712	119.47885132	29.204452515
10731	35296	2	119.47885132	29.204452515	119.47885132	29.204452515
10731	35556	1	119.47885132	29.204452515	119.47885132	29.204452515
10731	40182	1	119.47885132	29.204452515	119.649918	29.104712
10731	384607	1	119.47885132	29.204452515	119.47885132	29.204452515
10777	20655	1	114.563645	38.14011	116.67452	32.334127
10777	20660	2	114.563645	38.14011	116.67452	32.334127
10777	28603	1	114.563645	38.14011	114.191864	36.697582
10777	28617	1	114.563645	38.14011	114.070267	35.410385
10777	28769	1	114.563645	38.14011	114.345497	36.098343
10777	29488	1	114.563645	38.14011	116.490608	39.32571
10777	101278	1	114.563645	38.14011	114.307724	38.083111
10952	14502	1	118.784904	26.60171	118.589905	24.909641
11070	11087	4	119.381439	25.727917	119.381439	25.727917
11087	17634	1	119.381439	25.727917	120.227981	29.260567
11087	19123	1	119.381439	25.727917	115.132248	27.214367
11087	20765	1	119.381439	25.727917	114.971275	27.103239
11087	25858	1	119.381439	25.727917	119.518837	25.959837
11087	26653	1	119.381439	25.727917	119.011101	25.433954
11087	38983	2	119.381439	25.727917	119.011101	25.433954
11087	41767	2	119.381439	25.727917	115.745026	29.330564
11087	44746	2	119.381439	25.727917	121.227638	31.009476
11087	50733	1	119.381439	25.727917
11121	11470	5	119.011101	25.433954	118.68367004	25.364557266
11121	26663	1	119.011101	25.433954	119.011101	25.433954
11121	42709	2	119.011101	25.433954	119.011101	25.433954
11121	43440	2	119.011101	25.433954	119.011101	25.433954
11121	43939	1	119.011101	25.433954	116.28256226	35.956073761
11121	44208	2	119.011101	25.433954	119.011101	25.433954
11121	46522	1	119.011101	25.433954
11121	49825	1	119.011101	25.433954	117.159111	26.898485
11374	22962	1	121.542656	29.866316	113.36981964	31.715110779
11470	38983	2	118.68367004	25.364557266	119.011101	25.433954
11578	38180	2	120.73346	28.852207	121.120598	28.843132
11911	27801	2	118.026779	27.756025	117.421311	28.401876
11913	28617	1	118.026779	27.756025	114.070267	35.410385
12071	42846	2	115.372276	28.425598
12071	45235	1	115.372276	28.425598	121.152763	30.049067
12077	43411	2	121.227638	31.009476	115.671104	32.18354
12077	49827	1	121.227638	31.009476
12077	51202	1	121.227638	31.009476	121.227638	31.009476
12078	35323	1	121.227638	31.009476	121.026558	29.138258
13568	19123	1	112.597038	26.901617	115.132248	27.214367
13847	13847	2	103.502586	30.214197	103.502586	30.214197
13847	13849	2	103.502586	30.214197	103.502586	30.214197
13847	20931	2	103.502586	30.214197	120.753204	30.767469
13847	39720	1	103.502586	30.214197	120.854645	32.010471
13847	42168	3	103.502586	30.214197	118.86764526	28.956821442
13847	43788	1	103.502586	30.214197	103.502586	30.214197
13847	46099	1	103.502586	30.214197	103.502586	30.214197
13847	50974	1	103.502586	30.214197	120.058441	28.648392
14499	14502	1	118.537849	24.953764	118.589905	24.909641
15085	22177	2	120.618622	31.31271	113.256066	23.134624
15200	15201	2	115.968147	39.487221	119.011101	25.433954
15200	17112	1	115.968147	39.487221	119.44429016	32.206489563
15200	47533	1	115.968147	39.487221	117.610733	24.117096
15220	40469	1	112.852417	27.245646	113.918579	22.545151
15221	43232	2			120.653221	28.018291
15501	15503	4	117.124092	28.964994	117.124092	28.964994
15501	15509	1	117.124092	28.964994	118.433945	29.86577
15501	27556	1	117.124092	28.964994	103.923309	30.579893
15501	27825	2	117.124092	28.964994	120.168625	30.294125
15501	33318	2	117.124092	28.964994	116.663833	28.994167
15501	34427	1	117.124092	28.964994	117.202271	28.287901
15501	40729	2	117.124092	28.964994	117.124092	28.964994
15501	41385	2	117.124092	28.964994	117.236359	29.382742
15501	44634	2	117.124092	28.964994
15508	27727	2	118.433945	29.86577	118.433945	29.86577
15509	27727	4	118.433945	29.86577	118.433945	29.86577
15509	34393	2	118.433945	29.86577	118.17577362	29.781190872
15509	35283	1	118.433945	29.86577	118.433945	29.86577
15509	108815	1	118.433945	29.86577	118.17577362	29.781190872
15991	15994	2	120.653221	28.018291	119.011101	25.433954
15991	15995	1	120.653221	28.018291	120.556442	27.675718
15991	17112	1	120.653221	28.018291	119.44429016	32.206489563
15991	27793	1	120.653221	28.018291	120.957687	28.130676
15991	42703	1	120.653221	28.018291	120.168625	30.294125
15994	15995	1	119.011101	25.433954	120.556442	27.675718
15994	19123	2	119.011101	25.433954	115.132248	27.214367
16061	19123	1	116.189186	29.272564	115.132248	27.214367
16061	34892	1	116.189186	29.272564	115.89772	28.674896
16202	18938	1	120.058441	28.648392	121.444199	29.979195
16697	27727	1	117.84458923	29.244728088	118.433945	29.86577
16937	27727	2	118.965165	29.612287	118.433945	29.86577
16937	27826	2	118.965165	29.612287	118.965165	29.612287
17111	28617	1	115.774193	39.269592	114.070267	35.410385
17111	51469	1	115.774193	39.269592	114.971275	27.103239
17112	19123	1	119.44429016	32.206489563	115.132248	27.214367
17112	28346	1	119.44429016	32.206489563	119.063903	33.586671
17112	43329	1	119.44429016	32.206489563	119.44429016	32.206489563
17112	43872	1	119.44429016	32.206489563	113.116852	31.024815
17112	50599	1	119.44429016	32.206489563	117.844589	29.244728
17112	51469	1	119.44429016	32.206489563	114.971275	27.103239
17634	27792	1	120.227981	29.260567	119.420189	30.894686
18053	27727	2	119.394783	30.192015	118.433945	29.86577
18054	19123	1	119.394783	30.192015	115.132248	27.214367
18054	19880	2	119.394783	30.192015	121.542656	29.866316
18205	19880	1	121.542656	29.866316	121.542656	29.866316
18236	19880	2	121.542656	29.866316	121.542656	29.866316
18513	27814	1	121.542656	29.866316	121.425552	29.283617
18788	45591	1	121.542656	29.866316	121.026558	29.138258
18853	43370	1	119.952301	31.782784
18889	35302	2	121.120598	28.843132	115.785782	28.197754
18938	19123	1	121.444199	29.979195	115.132248	27.214367
18938	22317	1	121.444199	29.979195	118.026779	27.756025
18938	26801	1	121.444199	29.979195	121.152763	30.049067
18938	41868	2	121.444199	29.979195	118.86764526	28.956821442
18938	43236	1	121.444199	29.979195	119.990395	26.883463
18938	43513	2	121.444199	29.979195	120.815277	29.58749
18938	43639	2	121.444199	29.979195
18938	46147	1	121.444199	29.979195	119.534469	26.198015
18938	49186	1	121.444199	29.979195	117.202271	28.287901
18938	51963	1	121.444199	29.979195	120.65322113	28.018291473
18938	52335	1	121.444199	29.979195	116.938606	31.05228
18938	52623	2	121.444199	29.979195	117.124092	28.964994
19011	48681	1	119.321577	26.073954	118.934105	25.867622
19011	49523	1	119.321577	26.073954	121.026558	29.138258
19011	51180	1	119.321577	26.073954	103.845108	29.837276
19119	19123	1	114.971275	27.103239	115.132248	27.214367
19121	27813	1	114.971275	27.103239	113.749817	23.046623
19121	51450	1	114.971275	27.103239	114.971275	27.103239
19123	19123	2	115.132248	27.214367	115.132248	27.214367
19123	19880	2	115.132248	27.214367	121.542656	29.866316
19123	20065	2	115.132248	27.214367	118.536255	27.924686
19123	20743	1	115.132248	27.214367	120.099312	30.864964
19123	20765	5	115.132248	27.214367	114.971275	27.103239
19123	21149	2	115.132248	27.214367	121.258354	28.642613
19123	22317	2	115.132248	27.214367	118.026779	27.756025
19123	22622	2	115.132248	27.214367	103.845108	29.837276
19123	22800	2	115.132248	27.214367	104.143768	30.004446
19123	22962	1	115.132248	27.214367	113.36981964	31.715110779
19123	24471	1	115.132248	27.214367	120.099312	30.864964
19123	24855	2	115.132248	27.214367	120.973587	29.952654
19123	25858	1	115.132248	27.214367	119.518837	25.959837
19123	27601	3	115.132248	27.214367	119.518837	25.959837
19123	27606	1	115.132248	27.214367	114.971275	27.103239
19123	27667	2	115.132248	27.214367	114.971275	27.103239
19123	27793	1	115.132248	27.214367	120.957687	28.130676
19123	27825	3	115.132248	27.214367	120.168625	30.294125
19123	27826	1	115.132248	27.214367	118.965165	29.612287
19123	27836	2	115.132248	27.214367	114.971275	27.103239
19123	35302	3	115.132248	27.214367	115.785782	28.197754
19123	35303	2	115.132248	27.214367	115.785782	28.197754
19123	35363	1	115.132248	27.214367	118.240181	28.679602
19123	35409	5	115.132248	27.214367	115.831779	27.426289
19123	35410	1	115.132248	27.214367	115.831779	27.426289
19123	38124	3	115.132248	27.214367	114.971275	27.103239
19123	38319	1	115.132248	27.214367	114.608452	27.382462
19123	38549	1	115.132248	27.214367	114.971275	27.103239
19123	39937	2	115.132248	27.214367	116.010101	26.466515
19123	40469	1	115.132248	27.214367	113.918579	22.545151
19123	40620	1	115.132248	27.214367
19123	41008	1	115.132248	27.214367	115.132248	27.214367
19123	41385	2	115.132248	27.214367	117.236359	29.382742
19123	41393	1	115.132248	27.214367	120.902107	29.494654
19123	41453	1	115.132248	27.214367	116.681953	28.691545
19123	41767	1	115.132248	27.214367	115.745026	29.330564
19123	41857	1	115.132248	27.214367	114.971275	27.103239
19123	42304	1	115.132248	27.214367	119.321577	26.073954
19123	42680	1	115.132248	27.214367	119.321577	26.073954
19123	42740	1	115.132248	27.214367	118.538772	30.291025
19123	42932	1	115.132248	27.214367	115.89772	28.674896
19123	43046	2	115.132248	27.214367
19123	43165	2	115.132248	27.214367	114.608452	27.382462
19123	43281	2	115.132248	27.214367	115.57604	33.30994
19123	43922	1	115.132248	27.214367	115.89772	28.674896
19123	43939	1	115.132248	27.214367	116.28256226	35.956073761
19123	44509	1	115.132248	27.214367	119.12091	28.082565
19123	45138	3	115.132248	27.214367	115.132248	27.214367
19123	45314	1	115.132248	27.214367	119.321577	26.073954
19123	45408	1	115.132248	27.214367	113.60341644	24.810209274
19123	46150	1	115.132248	27.214367	119.649918	29.104712
19123	46328	1	115.132248	27.214367	115.398987	28.015566
19123	46559	1	115.132248	27.214367	113.256066	23.134624
19123	48045	1	115.132248	27.214367	118.537849	24.953764
19123	48510	1	115.132248	27.214367	113.256066	23.134624
19123	48539	1	115.132248	27.214367
19123	48955	1	115.132248	27.214367	115.132248	27.214367
19123	49311	1	115.132248	27.214367	115.785782	28.197754
19123	49621	1	115.132248	27.214367	119.518837	25.959837
19123	50336	1	115.132248	27.214367
19123	50599	1	115.132248	27.214367	117.844589	29.244728
19123	51450	1	115.132248	27.214367	114.971275	27.103239
19123	51469	2	115.132248	27.214367	114.971275	27.103239
19123	52642	1	115.132248	27.214367	115.132248	27.214367
19880	19886	1	121.542656	29.866316	121.542656	29.866316
19880	27814	1	121.542656	29.866316	121.425552	29.283617
19880	108888	1	121.542656	29.866316	121.425552	29.283617
20043	20059	3	120.025253	28.897268	119.883675	29.458708
20043	20065	3	120.025253	28.897268	118.536255	27.924686
20043	28182	1	120.025253	28.897268	119.883675	29.458708
20059	20065	7	119.883675	29.458708	118.536255	27.924686
20059	20743	1	119.883675	29.458708	120.099312	30.864964
20059	27727	1	119.883675	29.458708	118.433945	29.86577
20059	28182	1	119.883675	29.458708	119.883675	29.458708
20059	28346	1	119.883675	29.458708	119.063903	33.586671
20059	50825	1	119.883675	29.458708	120.227981	29.260567
20065	27826	1	118.536255	27.924686	118.965165	29.612287
20065	28182	3	118.536255	27.924686	119.883675	29.458708
20065	43668	1	118.536255	27.924686	120.578262	30.004515
20655	27727	2	116.67452	32.334127	118.433945	29.86577
20655	28617	2	116.67452	32.334127	114.070267	35.410385
20660	27727	2	116.67452	32.334127	118.433945	29.86577
20669	27727	2	118.433945	29.86577	118.433945	29.86577
20743	27727	2	120.099312	30.864964	118.433945	29.86577
20743	39919	2	120.099312	30.864964	120.099312	30.864964
20743	101438	1	120.099312	30.864964	119.99039459	26.883462906
20743	113072	1	120.099312	30.864964	119.32157898	26.073953629
20743	113239	1	120.099312	30.864964
20743	113327	1	120.099312	30.864964	121.444199	29.979195
20765	27601	1	114.971275	27.103239	119.518837	25.959837
20765	35303	2	114.971275	27.103239	115.785782	28.197754
20765	43497	6	114.971275	27.103239	114.971275	27.103239
20765	46150	2	114.971275	27.103239	119.649918	29.104712
20765	48650	1	114.971275	27.103239	120.099312	30.864964
20765	51027	1	114.971275	27.103239	119.321577	26.073954
20765	52015	2	114.971275	27.103239	115.132248	27.214367
21182	27727	3	117.706978	29.854147	118.433945	29.86577
21918	21920	1	117.844589	29.244728	117.580116	28.953411
21918	27829	4	117.844589	29.244728	117.84458923	29.244728088
21918	40079	1	117.844589	29.244728	116.663833	28.994167
22604	28839	1	120.973587	29.952654	114.5913	40.2264
22604	35302	2	120.973587	29.952654	115.785782	28.197754
22616	27727	1	103.845108	29.837276	118.433945	29.86577
22848	43405	1	122.101097	30.01516	115.372276	28.425598
24244	35342	1	116.351341	27.984781	116.77626	27.910084
25508	34892	1	120.227981	29.260567	115.89772	28.674896
25782	27606	2	115.785782	28.197754	114.971275	27.103239
27601	27606	2	119.518837	25.959837	114.971275	27.103239
27606	27825	1	114.971275	27.103239	120.168625	30.294125
27606	27836	1	114.971275	27.103239	114.971275	27.103239
27606	34427	1	114.971275	27.103239	117.202271	28.287901
27606	37878	2	114.971275	27.103239	114.931137	27.804075
27606	40651	1	114.971275	27.103239	115.132248	27.214367
27606	43165	2	114.971275	27.103239	114.608452	27.382462
27606	45413	2	114.971275	27.103239	117.706978	29.854147
27606	45414	3	114.971275	27.103239	114.971275	27.103239
27606	48734	2	114.971275	27.103239	116.351341	27.984781
27606	51450	1	114.971275	27.103239	114.971275	27.103239
27606	51469	1	114.971275	27.103239	114.971275	27.103239
27606	51937	2	114.971275	27.103239	114.608452	27.382462
27606	52454	1	114.971275	27.103239	115.432716	27.322115
27606	52638	1	114.971275	27.103239	114.894874	26.792103
27606	112120	1	114.971275	27.103239	115.132248	27.214367
27618	35302	3	115.132248	27.214367	115.785782	28.197754
27727	27792	1	118.433945	29.86577	119.420189	30.894686
27727	28346	3	118.433945	29.86577	119.063903	33.586671
27727	28499	1	118.433945	29.86577	119.44429016	32.206489563
27727	28845	1	118.433945	29.86577	114.472038	36.593475
27727	29061	1	118.433945	29.86577	116.231	36.86162
27727	30193	1	118.433945	29.86577	120.168625	30.294125
27727	30780	8	118.433945	29.86577	118.17577362	29.781190872
27727	35267	1	118.433945	29.86577	118.58410645	30.077772141
27727	35283	4	118.433945	29.86577	118.433945	29.86577
27727	35284	2	118.433945	29.86577	118.433945	29.86577
27727	35322	4	118.433945	29.86577	118.433945	29.86577
27727	35367	3	118.433945	29.86577	115.372276	28.425598
27727	38434	3	118.433945	29.86577	119.321577	26.073954
27727	39860	2	118.433945	29.86577	118.17577362	29.781190872
27727	40056	3	118.433945	29.86577	118.17577362	29.781190872
27727	40155	2	118.433945	29.86577	118.433945	29.86577
27727	40651	1	118.433945	29.86577	115.132248	27.214367
27727	41387	2	118.433945	29.86577	119.011101	25.433954
27727	41855	2	118.433945	29.86577	118.433945	29.86577
27727	41906	4	118.433945	29.86577	118.433945	29.86577
27727	43519	2	118.433945	29.86577	120.16862488	30.294124603
27727	43619	1	118.433945	29.86577	120.618622	31.31271
27727	44231	1	118.433945	29.86577	117.84458923	29.244728088
27727	44384	2	118.433945	29.86577	119.498856	29.544481
27727	44599	2	118.433945	29.86577	117.844589	29.244728
27727	44739	2	118.433945	29.86577	118.86764526	28.956821442
27727	45354	3	118.433945	29.86577	120.168625	30.294125
27727	45635	4	118.433945	29.86577	120.168625	30.294125
27727	45749	2	118.433945	29.86577	120.753204	30.767469
27727	48232	1	118.433945	29.86577	118.17577362	29.781190872
27727	48382	2	118.433945	29.86577	105.3245163	30.112699509
27727	49757	1	118.433945	29.86577	120.168625	30.294125
27727	50994	3	118.433945	29.86577	119.498856	29.544481
27727	51055	4	118.433945	29.86577	118.17577362	29.781190872
27727	51670	2	118.433945	29.86577
27727	51691	4	118.433945	29.86577	118.433945	29.86577
27727	51945	1	118.433945	29.86577	119.321577	26.073954
27727	52335	1	118.433945	29.86577	116.938606	31.05228
27727	101298	1	118.433945	29.86577	119.99039459	26.883462906
27727	102164	1	118.433945	29.86577	119.433472	29.92337
27727	102359	1	118.433945	29.86577	117.84458923	29.244728088
27727	103645	1	118.433945	29.86577	117.84458923	29.244728088
27727	105160	1	118.433945	29.86577	118.7425	30.946941
27727	105638	2	118.433945	29.86577
27727	106924	1	118.433945	29.86577
27727	107284	1	118.433945	29.86577	115.774849	36.487839
27727	110727	1	118.433945	29.86577
27727	110859	1	118.433945	29.86577	112.56482697	37.873752594
27727	113141	4	118.433945	29.86577	118.965165	29.612287
27727	113222	1	118.433945	29.86577	115.89772034	28.67489624
27793	27797	1	120.957687	28.130676	120.957687	28.130676
27799	28343	1	119.394783	30.192015	120.168625	30.294125
27801	33263	1	117.421311	28.401876	117.844589	29.244728
27801	35363	1	117.421311	28.401876	118.240181	28.679602
27801	35544	2	117.421311	28.401876	116.01010132	26.466514587
27801	37818	1	117.421311	28.401876	117.580116	28.953411
27801	41453	1	117.421311	28.401876	116.681953	28.691545
27801	42168	1	117.421311	28.401876	118.86764526	28.956821442
27801	45203	1	117.421311	28.401876	116.681953	28.691545
27814	27819	1	121.425552	29.283617	121.425552	29.283617
27814	49700	1	121.425552	29.283617	121.120598	28.843132
27814	52039	7	121.425552	29.283617	121.425552	29.283617
27814	52363	1	121.425552	29.283617	121.425552	29.283617
27825	39943	1	120.168625	30.294125	116.627449	27.559717
27825	40651	2	120.168625	30.294125	115.132248	27.214367
27825	42168	1	120.168625	30.294125	118.86764526	28.956821442
27825	42195	1	120.168625	30.294125	104.07800293	30.650379181
27826	27826	2	118.965165	29.612287	118.965165	29.612287
27826	39174	1	118.965165	29.612287	121.542656	29.866316
27826	41923	1	118.965165	29.612287	118.965165	29.612287
27826	42168	1	118.965165	29.612287	118.86764526	28.956821442
27826	102174	1	118.965165	29.612287	118.965165	29.612287
27826	105638	1	118.965165	29.612287
27826	113141	1	118.965165	29.612287	118.965165	29.612287
27829	34363	2	117.84458923	29.244728088	117.84458923	29.244728088
27836	27836	2	114.971275	27.103239	114.971275	27.103239
27836	30369	1	114.971275	27.103239	115.785782	28.197754
27836	35354	2	114.971275	27.103239	116.52993011	27.214305878
27836	43046	1	114.971275	27.103239
27836	48811	1	114.971275	27.103239
27836	50027	1	114.971275	27.103239
27836	102508	1	114.971275	27.103239	116.351341	27.984781
27836	103135	1	114.971275	27.103239	114.23686981	26.94556427
27836	103423	1	114.971275	27.103239	115.785782	28.197754
27836	104894	1	114.971275	27.103239	114.971275	27.103239
27836	108561	1	114.971275	27.103239	112.83702087	34.161762238
27836	108568	1	114.971275	27.103239	115.785782	28.197754
27836	111518	1	114.971275	27.103239	114.971275	27.103239
27836	112128	1	114.971275	27.103239	114.375885	27.794266
27836	112161	1	114.971275	27.103239	114.971275	27.103239
28346	28346	2	119.063903	33.586671	119.063903	33.586671
28346	28499	2	119.063903	33.586671	119.44429016	32.206489563
28346	28845	1	119.063903	33.586671	114.472038	36.593475
28499	45635	1	119.44429016	32.206489563	120.168625	30.294125
28499	50336	1	119.44429016	32.206489563
28499	103313	1	119.44429016	32.206489563	116.72346	39.90356
28499	106555	2	119.44429016	32.206489563	117.011	36.6492
28499	108640	1	119.44429016	32.206489563	113.81974792	34.031391144
28499	110859	2	119.44429016	32.206489563	112.56482697	37.873752594
28603	28617	11	114.191864	36.697582	114.070267	35.410385
28603	28742	2	114.191864	36.697582	114.345497	36.098343
28603	28769	3	114.191864	36.697582	114.345497	36.098343
28603	28770	1	114.191864	36.697582	114.345497	36.098343
28603	28786	1	114.191864	36.697582	116.299171	35.910343
28603	28845	2	114.191864	36.697582	114.472038	36.593475
28603	29045	1	114.191864	36.697582	115.296463	34.076611
28603	29236	2	114.191864	36.697582	112.901939	33.737118
28603	29281	2	114.191864	36.697582	121.24302673	41.539394379
28603	35142	1	114.191864	36.697582	109.244456	24.532463
28603	100409	1	114.191864	36.697582	116.986059	35.597553
28603	102608	1	114.191864	36.697582	114.543465	35.564453
28603	102773	1	114.191864	36.697582	113.812805	36.068802
28603	102964	1	114.191864	36.697582	115.935013	35.605061
28603	103057	1	114.191864	36.697582	116.251039	36.165921
28603	103100	1	114.191864	36.697582	114.971275	27.103239
28603	103313	2	114.191864	36.697582	116.72346	39.90356
28603	103407	1	114.191864	36.697582	114.563645	38.14011
28603	104602	1	114.191864	36.697582	120.705841	36.971165
28603	105189	1	114.191864	36.697582	114.35269165	35.925518036
28603	106555	1	114.191864	36.697582	117.011	36.6492
28603	106708	1	114.191864	36.697582	114.374245	36.359043
28603	106924	1	114.191864	36.697582
28603	106939	3	114.191864	36.697582	114.499619	36.936829
28603	108995	1	114.191864	36.697582	114.563645	38.14011
28603	109293	3	114.191864	36.697582
28603	109577	1	114.191864	36.697582	115.665085	36.236708
28603	110088	2	114.191864	36.697582	113.68489838	39.696331024
28603	110615	2	114.191864	36.697582	114.376983	37.662655
28603	110859	1	114.191864	36.697582	112.56482697	37.873752594
28603	111643	1	114.191864	36.697582	114.345497	36.098343
28603	113381	1	114.191864	36.697582	114.345497	36.098343
28617	28617	18	114.070267	35.410385	114.070267	35.410385
28617	28730	4	114.070267	35.410385	114.070267	35.410385
28617	28769	3	114.070267	35.410385	114.345497	36.098343
28617	28839	1	114.070267	35.410385	114.5913	40.2264
28617	28857	4	114.070267	35.410385	113.68489838	39.696331024
28617	28860	1	114.070267	35.410385	113.68489838	39.696331024
28617	28862	2	114.070267	35.410385	113.68489838	39.696331024
28617	28885	2	114.070267	35.410385	114.307724	38.083111
28617	28935	1	114.070267	35.410385	114.494263	37.066357
28617	28957	3	114.070267	35.410385	116.72346	39.90356
28617	29228	1	114.070267	35.410385	114.508812	37.750031
28617	29236	7	114.070267	35.410385	112.901939	33.737118
28617	29249	1	114.070267	35.410385	116.36800385	39.931427002
28617	29281	1	114.070267	35.410385	121.24302673	41.539394379
28617	29291	3	114.070267	35.410385	114.834183	38.036713
28617	29299	2	114.070267	35.410385	114.834183	38.036713
28617	29301	1	114.070267	35.410385	114.34333	34.785477
28617	29385	2	114.070267	35.410385	116.490608	39.32571
28617	29386	3	114.070267	35.410385	116.490608	39.32571
28617	29387	1	114.070267	35.410385	116.490608	39.32571
28617	29480	3	114.070267	35.410385	116.490608	39.32571
28617	29488	2	114.070267	35.410385	116.490608	39.32571
28617	30193	1	114.070267	35.410385	120.168625	30.294125
28617	35142	5	114.070267	35.410385	109.244456	24.532463
28617	42168	2	114.070267	35.410385	118.86764526	28.956821442
28617	42195	1	114.070267	35.410385	104.07800293	30.650379181
28617	43939	1	114.070267	35.410385	116.28256226	35.956073761
28617	100382	1	114.070267	35.410385	116.36800385	39.931427002
28617	100580	1	114.070267	35.410385	114.803101	36.552029
28617	100822	8	114.070267	35.410385	117.02410126	38.209125519
28617	100880	2	114.070267	35.410385	118.47827148	36.687919617
28617	100887	2	114.070267	35.410385	118.400307	37.049801
28617	100966	1	114.070267	35.410385	118.716316	39.999717
28617	101278	1	114.070267	35.410385	114.307724	38.083111
28617	101432	1	114.070267	35.410385	114.834183	38.036713
28617	101723	1	114.070267	35.410385	112.56482697	37.873752594
28617	102808	1	114.070267	35.410385	114.969154	38.741493
28617	102845	1	114.070267	35.410385	116.299171	35.910343
28617	103057	2	114.070267	35.410385	116.251039	36.165921
28617	103300	1	114.070267	35.410385	114.070267	35.410385
28617	103346	1	114.070267	35.410385	115.774193	39.269592
28617	103407	1	114.070267	35.410385	114.563645	38.14011
28617	103480	2	114.070267	35.410385
28617	103668	2	114.070267	35.410385	104.63560486	35.007137299
28617	104580	1	114.070267	35.410385	110.978828	35.602161
28617	105195	1	114.070267	35.410385	111.838593	33.050232
28617	105342	1	114.070267	35.410385	113.68489838	39.696331024
28617	105681	4	114.070267	35.410385	113.660217	35.268127
28617	105878	1	114.070267	35.410385	112.38263	34.665276
28617	106007	2	114.070267	35.410385	116.304527	35.068165
28617	106173	1	114.070267	35.410385	113.29638672	40.092838287
28617	106296	1	114.070267	35.410385	102.639282	24.141741
28617	106340	4	114.070267	35.410385	115.44413	35.250252
28617	106344	2	114.070267	35.410385	115.44413	35.250252
28617	106706	1	114.070267	35.410385	111.396492	36.023994
28617	106939	3	114.070267	35.410385	114.499619	36.936829
28617	107081	1	114.070267	35.410385	114.070267	35.410385
28617	107175	2	114.070267	35.410385	116.6514	40.1268
28617	107435	1	114.070267	35.410385	114.345497	36.098343
28617	107478	1	114.070267	35.410385	116.06542969	39.807792664
28617	108131	1	114.070267	35.410385	114.91539764	37.621086121
28617	108422	1	114.070267	35.410385	117.580116	28.953411
28617	108616	1	114.070267	35.410385	116.77626	27.910084
28617	108640	1	114.070267	35.410385	113.81974792	34.031391144
28617	108995	3	114.070267	35.410385	114.563645	38.14011
28617	109180	1	114.070267	35.410385
28617	109293	1	114.070267	35.410385
28617	109520	2	114.070267	35.410385	117.210236	36.971943
28617	109577	1	114.070267	35.410385	115.665085	36.236708
28617	109578	1	114.070267	35.410385	115.665085	36.236708
28617	109598	1	114.070267	35.410385	109.080475	34.533325
28617	110088	3	114.070267	35.410385	113.68489838	39.696331024
28617	110366	1	114.070267	35.410385
28617	110615	2	114.070267	35.410385	114.376983	37.662655
28617	110845	1	114.070267	35.410385	116.041122	29.453486
28617	110859	1	114.070267	35.410385	112.56482697	37.873752594
28617	111010	1	114.070267	35.410385	115.29866	37.278063
28617	111068	3	114.070267	35.410385	114.543609	38.43607
28617	111430	1	114.070267	35.410385	114.5119	37.295
28617	111501	1	114.070267	35.410385	111.562729	36.650539
28617	111643	1	114.070267	35.410385	114.345497	36.098343
28617	112020	1	114.070267	35.410385	113.9697	33.8078
28617	112527	1	114.070267	35.410385	114.070267	35.410385
28617	112594	1	114.070267	35.410385	114.070267	35.410385
28617	112712	1	114.070267	35.410385	115.774193	39.269592
28617	113568	1	114.070267	35.410385
28617	114739	1	114.070267	35.410385
28617	115091	3	114.070267	35.410385
28617	116529	1	114.070267	35.410385	115.2183609	36.309688568
28839	28845	2	114.5913	40.2264	114.472038	36.593475
28839	28857	1	114.5913	40.2264	113.68489838	39.696331024
28839	29236	1	114.5913	40.2264	112.901939	33.737118
28839	40651	1	114.5913	40.2264	115.132248	27.214367
28839	49757	1	114.5913	40.2264	120.168625	30.294125
28839	100887	1	114.5913	40.2264	118.400307	37.049801
28839	101337	2	114.5913	40.2264	112.919586	35.792057
28839	103313	1	114.5913	40.2264	116.72346	39.90356
28839	106924	1	114.5913	40.2264
28839	109293	1	114.5913	40.2264
28839	109577	1	114.5913	40.2264	115.665085	36.236708
28839	110615	1	114.5913	40.2264	114.376983	37.662655
28845	29061	1	114.472038	36.593475	116.231	36.86162
28845	29228	1	114.472038	36.593475	114.508812	37.750031
28845	29277	1	114.472038	36.593475	121.24302673	41.539394379
28845	30193	1	114.472038	36.593475	120.168625	30.294125
28845	42168	2	114.472038	36.593475	118.86764526	28.956821442
28845	49827	1	114.472038	36.593475
28845	103057	2	114.472038	36.593475	116.251039	36.165921
28845	106924	1	114.472038	36.593475
28845	108739	1	114.472038	36.593475	113.569679	30.946003
28845	108888	1	114.472038	36.593475	121.425552	29.283617
28845	110845	1	114.472038	36.593475	116.041122	29.453486
28933	101278	1	110.00063324	39.81627655	114.307724	38.083111
29001	29006	1	115.865715	39.051655	115.774193	39.269592
29001	29140	2	115.865715	39.051655	114.91539764	37.621086121
29001	29488	1	115.865715	39.051655	116.490608	39.32571
29001	29522	1	115.865715	39.051655	113.277008	35.778126
29001	100750	1	115.865715	39.051655
29001	101432	1	115.865715	39.051655	114.834183	38.036713
29001	103057	1	115.865715	39.051655	116.251039	36.165921
29061	29291	2	116.231	36.86162	114.834183	38.036713
29061	35400	1	116.231	36.86162	119.321577	26.073954
29061	101432	1	116.231	36.86162	114.834183	38.036713
29061	109293	1	116.231	36.86162
29061	109659	1	116.231	36.86162	120.73378754	31.64658165
29061	110139	1	116.231	36.86162	112.782799	34.903179
29061	111357	1	116.231	36.86162	118.47827148	36.687919617
29061	117407	1	116.231	36.86162
29228	29281	1	114.508812	37.750031	121.24302673	41.539394379
29236	100880	1	112.901939	33.737118	118.47827148	36.687919617
29244	29291	1	116.36800385	39.931427002	114.834183	38.036713
29244	29430	1	116.36800385	39.931427002	114.975044	38.520061
29249	33448	3	116.36800385	39.931427002	120.94823456	31.386108398
29249	42945	1	116.36800385	39.931427002	114.93248	25.847
29281	29438	1	121.24302673	41.539394379	114.975044	38.520061
29281	115091	1	121.24302673	41.539394379
29438	29488	1	114.975044	38.520061	116.490608	39.32571
29438	103313	1	114.975044	38.520061	116.72346	39.90356
29438	108739	1	114.975044	38.520061	113.569679	30.946003
29438	108995	1	114.975044	38.520061	114.563645	38.14011
33263	48907	1	117.844589	29.244728	117.844589	29.244728
34363	34364	2	117.84458923	29.244728088	117.84458923	29.244728088
34363	39729	1	117.84458923	29.244728088	117.844589	29.244728
34393	34397	1	118.17577362	29.781190872	118.433945	29.86577
34892	41767	2	115.89772	28.674896	115.745026	29.330564
34892	42787	2	115.89772	28.674896	115.099584	29.277487
34892	53456	2	115.89772	28.674896	117.65305328	24.511743546
34965	34996	1	110.978828	35.602161	110.978828	35.602161
35225	42616	1	119.44429016	32.206489563	119.437332	32.79071
35267	42168	1	118.58410645	30.077772141	118.86764526	28.956821442
35283	35322	2	118.433945	29.86577	118.433945	29.86577
35283	41906	1	118.433945	29.86577	118.433945	29.86577
35302	35303	2	115.785782	28.197754	115.785782	28.197754
35302	46328	1	115.785782	28.197754	115.398987	28.015566
35323	103057	1	121.026558	29.138258	116.251039	36.165921
35342	35354	2	116.77626	27.910084	116.52993011	27.214305878
35342	43628	1	116.77626	27.910084	116.35134125	27.984781265
35354	35354	8	116.52993011	27.214305878	116.52993011	27.214305878
35354	35356	1	116.52993011	27.214305878	116.52993	27.214306
35354	44085	1	116.52993011	27.214305878
35354	101161	1	116.52993011	27.214305878	116.52993011	27.214305878
35354	104203	1	116.52993011	27.214305878	116.627449	27.559717
35354	105341	1	116.52993011	27.214305878
35354	108610	1	116.52993011	27.214305878	116.52993011	27.214305878
35354	109168	1	116.52993011	27.214305878	116.52993011	27.214305878
35354	109742	1	116.52993011	27.214305878	110.164879	36.045174
35363	101298	1	118.240181	28.679602	119.99039459	26.883462906
35363	101712	1	118.240181	28.679602	115.848557	36.014387
35367	113143	1	115.372276	28.425598	120.653221	28.018291
35367	113267	1	115.372276	28.425598	116.663833	28.994167
35400	42168	2	119.321577	26.073954	118.86764526	28.956821442
35400	110845	1	119.321577	26.073954	116.041122	29.453486
37807	37809	1	118.589905	24.909641	118.58990479	24.909641266
37892	38464	2	120.071625	29.300087	120.071625	29.300087
37892	42996	1	120.071625	29.300087	120.071625	29.300087
38428	38434	1	103.869247	30.200752	119.321577	26.073954
38464	101758	1	120.071625	29.300087	120.071625	29.300087
39598	39598	2	117.483398	27.337692	117.483398	27.337692
39622	44765	1	119.95230103	31.782783508	113.256066	23.134624
39996	45309	1	120.578262	30.004515	120.815277	29.58749
40455	40457	1	121.542656	29.866316
40455	40460	1	121.542656	29.866316
40455	40462	1	121.542656	29.866316
40461	40469	1	113.918579	22.545151	113.918579	22.545151
40469	45408	1	113.918579	22.545151	113.60341644	24.810209274
40577	40580	1	103.831459	30.050497	117.96488953	28.450691223
40651	45081	1	115.132248	27.214367	120.025253	28.897268
40651	45084	1	115.132248	27.214367	120.025253	28.897268
40692	43627	2	120.168625	30.294125	120.168625	30.294125
41393	41709	2	120.902107	29.494654	120.902107	29.494654
41857	52806	1	114.971275	27.103239
42163	42168	1	115.89772	28.674896	118.86764526	28.956821442
42464	42666	1			113.838638	27.631424
42709	42710	1	119.011101	25.433954	119.011101	25.433954
42942	42945	2			114.93248	25.847
42945	42949	2	114.93248	25.847
42945	42951	2	114.93248	25.847
42996	48660	1	120.071625	29.300087	116.659508	26.266445
43428	43430	1	115.372276	28.425598
43435	445027	1	114.559631	29.038708
43486	52335	1	115.98567963	29.722364426	116.938606	31.05228
43627	43630	3	120.168625	30.294125
43905	43907	1	110.405388	19.762594	115.372276	28.425598
43905	43910	1	110.405388	19.762594
43911	43918	1	119.6499176	29.104711533
44146	45342	2	120.902107	29.494654	120.815277	29.58749
44200	44200	2	115.372276	28.425598	115.372276	28.425598
44224	44231	2	117.84458923	29.244728088	117.84458923	29.244728088
45425	45427	1	121.026558	29.138258
45536	45537	1	120.227981	29.260567
45591	45592	1	121.026558	29.138258	121.120598	28.843132
46356	51963	1	120.556442	27.675718	120.65322113	28.018291473
48003	52465	1	117.421311	28.401876	117.96489	28.450691
101432	103057	1	114.834183	38.036713	116.251039	36.165921
103057	106939	1	116.251039	36.165921	114.499619	36.936829
386322	20043	1	119.66493988	29.802457809	120.025253	28.897268
386322	20065	1	119.66493988	29.802457809	118.536255	27.924686
10023	30357	1	112.936989	35.089302	116.299171	35.910343
10183	33341	1	119.90137482	31.013893127	119.321577	26.073954
10183	35051	2	119.90137482	31.013893127	120.578262	30.004515
10543	10544	1	121.542656	29.866316	121.40690613	29.651657104
10544	27727	1	121.40690613	29.651657104	118.433945	29.86577
10780	24737	1	115.968147	39.487221	112.852417	27.245646
10780	27606	1	115.968147	39.487221	114.971275	27.103239
10780	28499	1	115.968147	39.487221	119.44429016	32.206489563
10780	28617	1	115.968147	39.487221	114.070267	35.410385
10780	28933	1	115.968147	39.487221	110.00063324	39.81627655
10780	29045	1	115.968147	39.487221	115.296463	34.076611
10780	35322	2	115.968147	39.487221	118.433945	29.86577
10780	35442	1	115.968147	39.487221	108.937189	34.317987
10780	44200	1	115.968147	39.487221	115.372276	28.425598
10780	107137	1	115.968147	39.487221	111.06500244	25.931810379
11121	105236	1	119.011101	25.433954	118.58990479	24.909641266
20743	39601	2	120.099312	30.864964	119.952301	31.782784
27606	33341	3	114.971275	27.103239	119.321577	26.073954
27727	33341	1	118.433945	29.86577	119.321577	26.073954
27727	101327	2	118.433945	29.86577	118.76899	32.05256
27836	50401	1	114.971275	27.103239	114.971275	27.103239
28499	48436	1	119.44429016	32.206489563	119.141106	33.502789
28499	104190	1	119.44429016	32.206489563	118.406586	30.68671
28617	29388	1	114.070267	35.410385	116.490608	39.32571
28617	114192	1	114.070267	35.410385
28957	35442	1	116.72346	39.90356	108.937189	34.317987
29061	30357	1	116.231	36.86162	116.299171	35.910343
29438	114192	1	114.975044	38.520061
30357	49757	1	116.299171	35.910343	120.168625	30.294125
30357	101712	1	116.299171	35.910343	115.848557	36.014387
33341	40651	2	119.321577	26.073954	115.132248	27.214367
33341	42511	1	119.321577	26.073954	120.556442	27.675718
35354	35359	1	116.52993011	27.214305878	116.627449	27.559717
35354	110687	1	116.52993011	27.214305878	118.16918182	26.642173767
35442	100867	1	108.937189	34.317987	109.321556	34.153698
35442	101763	1	108.937189	34.317987	116.6514	40.1268
35442	106268	1	108.937189	34.317987	114.193924	38.252403
35442	106677	1	108.937189	34.317987	108.926292	34.619747
35442	108468	1	108.937189	34.317987
35442	108860	3	108.937189	34.317987	111.842438	35.967442
35555	35556	1	120.26609039	31.908769608	119.47885132	29.204452515
43619	101327	1	120.618622	31.31271	118.76899	32.05256
107318	386507	1	119.649918	29.104712
3294	25229	4	118.965165	29.612287	120.556442	27.675718
10543	17084	2	121.542656	29.866316	121.406906	29.651657
10912	19123	1	120.618622	31.31271	115.132248	27.214367
11121	12926	1	119.011101	25.433954	119.011101	25.433954
12078	25229	1	121.227638	31.009476	120.556442	27.675718
16279	25229	2	121.026558	29.138258	120.556442	27.675718
16962	19121	1	121.227638	31.009476	114.971275	27.103239
16962	25229	1	121.227638	31.009476	120.556442	27.675718
16962	27727	1	121.227638	31.009476	118.433945	29.86577
16962	27826	3	121.227638	31.009476	118.965165	29.612287
19123	41626	2	115.132248	27.214367	116.77626	27.910084
19123	47345	1	115.132248	27.214367	113.256066	23.134624
20059	33332	1	119.883675	29.458708	119.44429016	32.206489563
25229	27826	3	120.556442	27.675718	118.965165	29.612287
25229	35323	2	120.556442	27.675718	121.026558	29.138258
25229	42511	2	120.556442	27.675718	120.556442	27.675718
25229	52364	1	120.556442	27.675718	120.556442	27.675718
25229	107392	1	120.556442	27.675718	120.55644226	27.675718307
27727	42381	1	118.433945	29.86577	119.321577	26.073954
27727	102073	2	118.433945	29.86577	117.84458923	29.244728088
27727	108795	1	118.433945	29.86577	117.84458923	29.244728088
28617	28944	2	114.070267	35.410385
28617	105210	2	114.070267	35.410385
28845	28944	2	114.472038	36.593475
28845	51018	2	114.472038	36.593475	121.258354	28.642613
28944	29438	1			114.975044	38.520061
35267	47570	1	118.58410645	30.077772141	118.483437	31.555685
35354	51018	1	116.52993011	27.214305878	121.258354	28.642613
35354	110636	2	116.52993011	27.214305878	116.52993011	27.214305878
35442	110407	1	108.937189	34.317987	108.89149475	30.966854095
38180	40271	1	121.120598	28.843132	121.120598	28.843132
49800	49801	1	119.649918	29.104712	119.649918	29.104712
10035	27895	1	117.00148773	36.650131226	117.46158	36.75417
10543	28490	2	121.542656	29.866316	120.41873932	30.530447006
10544	28490	1	121.40690613	29.651657104	120.41873932	30.530447006
12078	27895	1	121.227638	31.009476	117.46158	36.75417
16937	30354	1	118.965165	29.612287	114.34333	34.785477
19123	33517	1	115.132248	27.214367	114.9311	27.80408
27727	28490	3	118.433945	29.86577	120.41873932	30.530447006
27727	30354	2	118.433945	29.86577	114.34333	34.785477
27727	104855	3	118.433945	29.86577	118.965165	29.612287
27826	30354	1	118.965165	29.612287	114.34333	34.785477
27826	104855	1	118.965165	29.612287	118.965165	29.612287
27895	28603	1	117.46158	36.75417	114.191864	36.697582
27895	28617	1	117.46158	36.75417	114.070267	35.410385
27895	28845	1	117.46158	36.75417	114.472038	36.593475
27895	29249	1	117.46158	36.75417	116.36800385	39.931427002
27895	29281	1	117.46158	36.75417	121.24302673	41.539394379
27895	51018	1	117.46158	36.75417	121.258354	28.642613
27895	103048	1	117.46158	36.75417	116.251039	36.165921
27895	107768	1	117.46158	36.75417	117.877319	34.119205
27895	108167	1	117.46158	36.75417	116.07292938	37.213150024
27895	108943	1	117.46158	36.75417	117.46158	36.75417
27895	110354	1	117.46158	36.75417	118.02375	37.36813
27895	110361	1	117.46158	36.75417	117.00148773	36.650131226
27895	112138	1	117.46158	36.75417	113.1824	39.56017
27895	114302	1	117.46158	36.75417
27895	116937	1	117.46158	36.75417
28490	28499	1	120.41873932	30.530447006	119.44429016	32.206489563
28490	30193	2	120.41873932	30.530447006	120.168625	30.294125
28490	30354	1	120.41873932	30.530447006	114.34333	34.785477
28490	35400	2	120.41873932	30.530447006	119.321577	26.073954
28490	42856	2	120.41873932	30.530447006	119.91124	32.495872
28490	49757	2	120.41873932	30.530447006	120.168625	30.294125
28490	102837	1	120.41873932	30.530447006	117.960956	36.635994
28490	103171	1	120.41873932	30.530447006	117.960956	36.635994
28490	103313	1	120.41873932	30.530447006	116.72346	39.90356
28490	103594	1	120.41873932	30.530447006	118.483437	31.555685
28490	105974	1	120.41873932	30.530447006	119.9406	30.27177
28490	106007	2	120.41873932	30.530447006	116.304527	35.068165
28490	106924	1	120.41873932	30.530447006
28490	107768	1	120.41873932	30.530447006	117.877319	34.119205
28490	110845	2	120.41873932	30.530447006	116.041122	29.453486
28490	113120	1	120.41873932	30.530447006	120.168625	30.294125
28490	114192	2	120.41873932	30.530447006
28499	30354	1	119.44429016	32.206489563	114.34333	34.785477
28617	100763	1	114.070267	35.410385	116.29917145	35.910339355
28845	30354	1	114.472038	36.593475	114.34333	34.785477
30354	30357	2	114.34333	34.785477	116.299171	35.910343
37892	38424	1	120.071625	29.300087	120.071625	29.300087
3294	28257	1	118.965165	29.612287	120.227981	29.260567
10183	28306	7	119.90137482	31.013893127	121.40690613	29.651657104
10367	28306	1	121.542656	29.866316	121.40690613	29.651657104
10543	28306	2	121.542656	29.866316	121.40690613	29.651657104
10543	50738	1	121.542656	29.866316	121.542656	29.866316
10731	110608	1	119.47885132	29.204452515	113.472366	33.853691
10763	16937	1	119.437187	32.39127	118.965165	29.612287
11087	50738	1	119.381439	25.727917	121.542656	29.866316
14501	35557	2	118.589905	24.909641	118.144119	24.736046
16962	28306	1	121.227638	31.009476	121.40690613	29.651657104
19123	28306	1	115.132248	27.214367	121.40690613	29.651657104
20065	52094	1	118.536255	27.924686	120.071625	29.300087
20743	28306	3	120.099312	30.864964	121.40690613	29.651657104
22005	28306	1	117.96489	28.450691	121.40690613	29.651657104
22241	28306	1	121.227638	31.009476	121.40690613	29.651657104
25858	28306	1	119.518837	25.959837	121.40690613	29.651657104
27727	28306	9	118.433945	29.86577	121.40690613	29.651657104
27727	44584	3	118.433945	29.86577	119.66493988	29.802457809
27727	112857	1	118.433945	29.86577	114.971275	27.103239
27801	35559	1	117.421311	28.401876	119.517273	26.661217
27814	28306	2	121.425552	29.283617	121.40690613	29.651657104
27895	112186	1	117.46158	36.75417	117.46158	36.75417
28306	29061	1	121.40690613	29.651657104	116.231	36.86162
28306	30354	2	121.40690613	29.651657104	114.34333	34.785477
28306	34363	2	121.40690613	29.651657104	117.84458923	29.244728088
28306	35367	2	121.40690613	29.651657104	115.372276	28.425598
28306	41906	2	121.40690613	29.651657104	118.433945	29.86577
28306	43619	1	121.40690613	29.651657104	120.618622	31.31271
28306	46273	1	121.40690613	29.651657104	120.578262	30.004515
28306	48436	1	121.40690613	29.651657104	119.141106	33.502789
28306	48907	1	121.40690613	29.651657104	117.844589	29.244728
28306	51015	1	121.40690613	29.651657104	121.406906	29.651657
28306	52039	1	121.40690613	29.651657104	121.425552	29.283617
28306	52320	1	121.40690613	29.651657104	120.099312	30.864964
28306	100519	1	121.40690613	29.651657104	120.09931183	30.864963531
28306	102330	1	121.40690613	29.651657104	117.580116	28.953411
28306	102385	1	121.40690613	29.651657104	121.40690613	29.651657104
28306	102847	1	121.40690613	29.651657104	117.23635864	29.382741928
28306	103399	1	121.40690613	29.651657104	119.91300964	28.448732376
28306	103424	1	121.40690613	29.651657104	121.15276337	30.049066544
28306	103956	1	121.40690613	29.651657104	116.903259	28.40443
28306	105549	1	121.40690613	29.651657104	117.580116	28.953411
28306	106019	1	121.40690613	29.651657104	114.374245	36.359043
28306	106445	1	121.40690613	29.651657104	116.663833	28.994167
28306	106859	1	121.40690613	29.651657104	120.73378754	31.64658165
28306	108264	1	121.40690613	29.651657104	121.40690613	29.651657104
28306	108278	1	121.40690613	29.651657104	117.96489	28.450691
28306	108497	2	121.40690613	29.651657104	121.40690613	29.651657104
28306	108607	1	121.40690613	29.651657104	116.77626	27.910084
28306	108656	1	121.40690613	29.651657104	117.96489	28.450691
28306	108888	2	121.40690613	29.651657104	121.425552	29.283617
28306	109468	1	121.40690613	29.651657104	117.421311	28.401876
28306	110626	1	121.40690613	29.651657104	121.542656	29.866316
28306	111513	1	121.40690613	29.651657104	121.40690613	29.651657104
28306	112857	1	121.40690613	29.651657104	114.971275	27.103239
28490	106019	1	120.41873932	30.530447006	114.374245	36.359043
28490	112150	1	120.41873932	30.530447006
28603	106019	1	114.191864	36.697582	114.374245	36.359043
28839	104134	2	114.5913	40.2264	115.50209045	38.855701447
28845	101121	1	114.472038	36.593475	119.57061768	31.74697876
29291	112150	1	114.834183	38.036713
35557	43939	1	118.144119	24.736046	116.28256226	35.956073761
43939	112150	1	116.28256226	35.956073761
44584	42168	1	119.66493988	29.802457809	118.86764526	28.956821442
44584	52748	2	119.66493988	29.802457809	119.66493988	29.802457809
45139	45141	1	115.785782	28.197754	115.398987	28.015566
110845	112150	1	116.041122	29.453486
386322	44584	1	119.66493988	29.802457809	119.66493988	29.802457809
11121	46521	1	119.011101	25.433954	119.518837	25.959837
11121	107777	1	119.011101	25.433954
19121	52093	1	114.971275	27.103239	114.608452	27.382462
20065	38426	1	118.536255	27.924686	120.071625	29.300087
24735	51135	1	112.852417	27.245646	112.904414	27.704017
27606	38313	2	114.971275	27.103239	113.34333	27.004034
27727	106214	1	118.433945	29.86577
27813	47453	1	113.749817	23.046623	113.918579	22.545151
27826	106214	2	118.965165	29.612287
28306	33488	2	121.40690613	29.651657104
28306	107566	1	121.40690613	29.651657104	121.25835419	28.642612457
28335	33488	1	120.73346	28.852207
28490	28785	1	120.41873932	30.530447006	116.299171	35.910343
28490	33488	1	120.41873932	30.530447006
28490	110073	1	120.41873932	30.530447006	121.425552	29.283617
28603	28785	1	114.191864	36.697582	116.299171	35.910343
28617	28785	1	114.070267	35.410385	116.299171	35.910343
28617	102123	1	114.070267	35.410385	115.493477	39.349037
28617	107491	1	114.070267	35.410385	116.13558197	39.741252899
28785	30357	1	116.299171	35.910343	116.299171	35.910343
28785	35363	1	116.299171	35.910343	118.240181	28.679602
37892	38426	2	120.071625	29.300087	120.071625	29.300087
38313	38319	1	113.34333	27.004034	114.608452	27.382462
38426	43349	1	120.071625	29.300087	114.23687	26.945564
41857	52093	1	114.971275	27.103239	114.608452	27.382462
22366	41017	1	116.259071	28.364485	117.236359	29.382742
27727	30781	3	118.433945	29.86577	118.17577362	29.781190872
28490	33339	2	120.41873932	30.530447006	119.44429	32.20649
28845	33339	4	114.472038	36.593475	119.44429	32.20649
33263	45372	1	117.844589	29.244728	117.844589	29.244728
40036	41017	1	117.236359	29.382742	117.236359	29.382742
41017	41404	1	117.236359	29.382742	117.236359	29.382742
10183	33896	1	119.90137482	31.013893127	120.168625	30.294125
10543	18159	4	121.542656	29.866316	121.542656	29.866316
10729	37927	1	119.649918	29.104712	119.649918	29.104712
10731	37927	1	119.47885132	29.204452515	119.649918	29.104712
15509	35289	2	118.433945	29.86577	118.433945	29.86577
18159	18938	1	121.542656	29.866316	121.444199	29.979195
18159	28306	1	121.542656	29.866316	121.40690613	29.651657104
20059	28342	4	119.883675	29.458708	120.168625	30.294125
20065	33896	1	118.536255	27.924686	120.168625	30.294125
20316	21919	2	118.10537	27.33988	117.84458923	29.244728088
20743	28342	2	120.099312	30.864964	120.168625	30.294125
20744	29475	1	120.099312	30.864964	114.563645	38.14011
20744	33488	1	120.099312	30.864964
21919	21921	2	117.84458923	29.244728088	117.580116	28.953411
25229	33896	1	120.556442	27.675718	120.168625	30.294125
25229	49761	1	120.556442	27.675718	120.168625	30.294125
27727	28342	11	118.433945	29.86577	120.168625	30.294125
27727	107624	1	118.433945	29.86577	120.16862488	30.294124603
27799	28342	3	119.394783	30.192015	120.168625	30.294125
27813	47401	1	113.749817	23.046623	113.918579	22.545151
27895	107928	1	117.46158	36.75417	116.484373	35.728807
28306	28342	6	121.40690613	29.651657104	120.168625	30.294125
28306	35238	3	121.40690613	29.651657104	120.618622	31.31271
28342	28346	1	120.168625	30.294125	119.063903	33.586671
28342	33339	1	120.168625	30.294125	119.44429	32.20649
28342	33341	1	120.168625	30.294125	119.321577	26.073954
28342	33896	1	120.168625	30.294125	120.168625	30.294125
28342	35323	1	120.168625	30.294125	121.026558	29.138258
28342	35544	1	120.168625	30.294125	116.01010132	26.466514587
28342	43274	1	120.168625	30.294125	120.025253	28.897268
28342	45749	1	120.168625	30.294125	120.753204	30.767469
28342	46075	2	120.168625	30.294125	120.168625	30.294125
28342	49761	1	120.168625	30.294125	120.168625	30.294125
28342	52253	1	120.168625	30.294125	115.132248	27.214367
28342	101337	1	120.168625	30.294125	112.919586	35.792057
28342	101554	1	120.168625	30.294125
28603	28604	1	114.191864	36.697582	114.345497	36.098343
28617	28739	1	114.070267	35.410385	114.070267	35.410385
28617	105950	1	114.070267	35.410385	112.56482697	37.873752594
28617	110168	1	114.070267	35.410385	112.15869904	32.026519775
28845	105950	1	114.472038	36.593475	112.56482697	37.873752594
33896	33898	3	120.168625	30.294125	121.15276337	30.049066544
35233	35238	6	120.618622	31.31271	120.618622	31.31271
35236	35238	3	120.618622	31.31271	120.618622	31.31271
37927	49801	1	119.649918	29.104712	119.649918	29.104712
10137	10833	2	120.618622	31.31271	120.168625	30.294125
10543	10833	5	121.542656	29.866316	120.168625	30.294125
10833	12077	1	120.168625	30.294125	121.227638	31.009476
10833	27606	1	120.168625	30.294125	114.971275	27.103239
10833	27727	1	120.168625	30.294125	118.433945	29.86577
10833	28306	2	120.168625	30.294125	121.40690613	29.651657104
10833	28490	1	120.168625	30.294125	120.41873932	30.530447006
10833	28845	2	120.168625	30.294125	114.472038	36.593475
10833	30354	2	120.168625	30.294125	114.34333	34.785477
10912	14011	1	120.618622	31.31271	119.71658	30.318827
14011	28306	1	119.71658	30.318827	121.40690613	29.651657104
14011	28342	4	119.71658	30.318827	120.168625	30.294125
14011	33339	1	119.71658	30.318827	119.44429	32.20649
14011	33896	1	119.71658	30.318827	120.168625	30.294125
14011	45749	1	119.71658	30.318827	120.753204	30.767469
14011	48083	1	119.71658	30.318827	120.26609039	31.908769608
14011	108888	1	119.71658	30.318827	121.425552	29.283617
27727	48083	2	118.433945	29.86577	120.26609039	31.908769608
27727	109837	1	118.433945	29.86577	114.365883	38.30547
28306	100702	1	121.40690613	29.651657104	120.168625	30.294125
28342	106263	1	120.168625	30.294125
28342	108327	1	120.168625	30.294125
28490	100702	1	120.41873932	30.530447006	120.168625	30.294125
28603	28773	2	114.191864	36.697582	115.29866	37.278063
28617	28773	1	114.070267	35.410385	115.29866	37.278063
28617	100383	1	114.070267	35.410385
28845	106263	1	114.472038	36.593475
29249	47878	1	116.36800385	39.931427002	120.227981	29.260567
35050	35051	1	120.578262	30.004515	120.578262	30.004515
35238	48083	1	120.618622	31.31271	120.26609039	31.908769608
35267	108327	2	118.58410645	30.077772141
47878	101758	1	120.227981	29.260567	120.071625	29.300087
10084	10084	3	116.061584	27.75564	116.061584	27.75564
10084	10780	1	116.061584	27.75564	115.968147	39.487221
10084	10798	1	116.061584	27.75564	116.061584	27.75564
10084	21917	1	116.061584	27.75564	117.580116	28.953411
10084	27853	5	116.061584	27.75564	116.627449	27.559717
10084	28773	1	116.061584	27.75564	115.29866	37.278063
10084	29061	1	116.061584	27.75564	116.231	36.86162
10084	29081	1	116.061584	27.75564	119.063903	33.586671
10084	29291	4	116.061584	27.75564	114.834183	38.036713
10084	30138	1	116.061584	27.75564	119.90137482	31.013893127
10084	30361	2	116.061584	27.75564	115.785782	28.197754
10084	33517	2	116.061584	27.75564	114.9311	27.80408
10084	34548	3	116.061584	27.75564	116.351341	27.984781
10084	34996	1	116.061584	27.75564	110.978828	35.602161
10084	35325	2	116.061584	27.75564	116.77626	27.910084
10084	35342	3	116.061584	27.75564	116.77626	27.910084
10084	35354	2	116.061584	27.75564	116.52993011	27.214305878
10084	35544	1	116.061584	27.75564	116.01010132	26.466514587
10084	35545	3	116.061584	27.75564	116.01010132	26.466514587
10084	38893	1	116.061584	27.75564	116.351341	27.984781
10084	42039	2	116.061584	27.75564	115.831779	27.426289
10084	42168	1	116.061584	27.75564	118.86764526	28.956821442
10084	44224	3	116.061584	27.75564	117.84458923	29.244728088
10084	45139	1	116.061584	27.75564	115.785782	28.197754
10084	45141	6	116.061584	27.75564	115.398987	28.015566
10084	48559	2	116.061584	27.75564	104.077438	29.65851
10084	49926	1	116.061584	27.75564	115.132248	27.214367
10084	52638	1	116.061584	27.75564	114.894874	26.792103
10084	100580	2	116.061584	27.75564	114.803101	36.552029
10084	101272	1	116.061584	27.75564	115.132248	27.214367
10084	101370	1	116.061584	27.75564	118.76898956	32.052562714
10084	101712	1	116.061584	27.75564	115.848557	36.014387
10084	101740	2	116.061584	27.75564	115.398987	28.015566
10084	102025	1	116.061584	27.75564
10084	102177	1	116.061584	27.75564	115.398987	28.015566
10084	102211	1	116.061584	27.75564	116.77626	27.910084
10084	102356	1	116.061584	27.75564	116.210182	27.546391
10084	102373	1	116.061584	27.75564	116.351341	27.984781
10084	102414	1	116.061584	27.75564	115.372276	28.425598
10084	102429	1	116.061584	27.75564	116.77626	27.910084
10084	102500	1	116.061584	27.75564	116.351341	27.984781
10084	103011	1	116.061584	27.75564	114.374245	36.359043
10084	103076	1	116.061584	27.75564	116.061584	27.75564
10084	103210	1	116.061584	27.75564	115.60745239	34.385051727
10084	103219	1	116.061584	27.75564	119.0228653	31.656557083
10084	103823	1	116.061584	27.75564	119.93800354	37.175430298
10084	103909	1	116.061584	27.75564	114.971275	27.103239
10084	103999	1	116.061584	27.75564	116.061584	27.75564
10084	104019	1	116.061584	27.75564
10084	104495	1	116.061584	27.75564	114.971275	27.103239
10084	104629	1	116.061584	27.75564	116.351341	27.984781
10084	104755	1	116.061584	27.75564	115.785782	28.197754
10084	105152	1	116.061584	27.75564	117.202271	28.287901
10084	105235	2	116.061584	27.75564
10084	105277	1	116.061584	27.75564	121.587731	37.376553
10084	105392	1	116.061584	27.75564	116.01010132	26.466514587
10084	105443	1	116.061584	27.75564	116.061584	27.75564
10084	105615	1	116.061584	27.75564	116.210182	27.546391
10084	105780	1	116.061584	27.75564
10084	105884	1	116.061584	27.75564	116.351341	27.984781
10084	105913	1	116.061584	27.75564	116.351341	27.984781
10084	106373	1	116.061584	27.75564	114.508812	37.750031
10084	106457	1	116.061584	27.75564
10084	106807	3	116.061584	27.75564
10084	106970	2	116.061584	27.75564
10084	107147	3	116.061584	27.75564	117.202271	28.287901
10084	107225	1	116.061584	27.75564
10084	107402	1	116.061584	27.75564	116.351341	27.984781
10084	107653	1	116.061584	27.75564	116.061584	27.75564
10084	108014	1	116.061584	27.75564	116.351341	27.984781
10084	108155	1	116.061584	27.75564
10084	108212	1	116.061584	27.75564	118.76899	32.052563
10084	108312	1	116.061584	27.75564	116.061584	27.75564
10084	108572	1	116.061584	27.75564	115.785782	28.197754
10084	108605	1	116.061584	27.75564
10084	108652	1	116.061584	27.75564
10084	108653	1	116.061584	27.75564
10084	109091	1	116.061584	27.75564	115.785782	28.197754
10084	109214	1	116.061584	27.75564	116.351341	27.984781
10084	109487	1	116.061584	27.75564	115.398987	28.015566
10084	110198	1	116.061584	27.75564	115.785782	28.197754
10084	110396	1	116.061584	27.75564	114.8824	33.73398
10084	110666	1	116.061584	27.75564	114.345497	36.098343
10084	110859	2	116.061584	27.75564	112.56482697	37.873752594
10084	110890	1	116.061584	27.75564	114.971275	27.103239
10084	111191	1	116.061584	27.75564	109.4699	36.59181
10084	111358	1	116.061584	27.75564	115.2183609	36.309688568
10084	111405	1	116.061584	27.75564
10084	111829	2	116.061584	27.75564
10084	112090	1	116.061584	27.75564	115.132248	27.214367
10084	112147	1	116.061584	27.75564
10084	112358	1	116.061584	27.75564	116.061584	27.75564
10084	112720	1	116.061584	27.75564	115.398987	28.015566
10084	112872	1	116.061584	27.75564
10084	112957	1	116.061584	27.75564
10084	112993	1	116.061584	27.75564	114.508812	37.750031
10084	112997	1	116.061584	27.75564	114.4942627	37.066360474
10084	114192	1	116.061584	27.75564
10084	114773	1	116.061584	27.75564
10084	116453	1	116.061584	27.75564
10084	117233	1	116.061584	27.75564
10183	28498	1	119.90137482	31.013893127	120.025253	28.897268
10367	27853	1	121.542656	29.866316	116.627449	27.559717
10778	27853	1	114.563645	38.14011	116.627449	27.559717
10780	27853	1	115.968147	39.487221	116.627449	27.559717
21723	27853	3	115.89772	28.674896	116.627449	27.559717
22241	27853	1	121.227638	31.009476	116.627449	27.559717
27727	27853	1	118.433945	29.86577	116.627449	27.559717
27814	28498	1	121.425552	29.283617	120.025253	28.897268
27836	27853	1	114.971275	27.103239	116.627449	27.559717
27853	27876	1	116.627449	27.559717	116.627449	27.559717
27853	27895	1	116.627449	27.559717	117.46158	36.75417
27853	27955	1	116.627449	27.559717	115.785782	28.197754
27853	28038	1	116.627449	27.559717	116.627449	27.559717
27853	28335	1	116.627449	27.559717	120.73346	28.852207
27853	28490	3	116.627449	27.559717	120.41873932	30.530447006
27853	28603	1	116.627449	27.559717	114.191864	36.697582
27853	28617	1	116.627449	27.559717	114.070267	35.410385
27853	28700	1	116.627449	27.559717	116.663833	28.994167
27853	28785	2	116.627449	27.559717	116.299171	35.910343
27853	28839	1	116.627449	27.559717	114.5913	40.2264
27853	29236	2	116.627449	27.559717	112.901939	33.737118
27853	29249	1	116.627449	27.559717	116.36800385	39.931427002
27853	29594	1	116.627449	27.559717	116.663833	28.994167
27853	30193	2	116.627449	27.559717	120.168625	30.294125
27853	33488	1	116.627449	27.559717
27853	34427	2	116.627449	27.559717	117.202271	28.287901
27853	35303	2	116.627449	27.559717	115.785782	28.197754
27853	35342	1	116.627449	27.559717	116.77626	27.910084
27853	35354	2	116.627449	27.559717	116.52993011	27.214305878
27853	35363	1	116.627449	27.559717	118.240181	28.679602
27853	35410	2	116.627449	27.559717	115.831779	27.426289
27853	38549	1	116.627449	27.559717	114.971275	27.103239
27853	38893	1	116.627449	27.559717	116.351341	27.984781
27853	42072	2	116.627449	27.559717	115.831779	27.426289
27853	42168	1	116.627449	27.559717	118.86764526	28.956821442
27853	43478	3	116.627449	27.559717	116.91423	27.296833
27853	43628	1	116.627449	27.559717	116.35134125	27.984781265
27853	48054	1	116.627449	27.559717	116.903259	28.40443
27853	48083	1	116.627449	27.559717	120.26609039	31.908769608
27853	48239	1	116.627449	27.559717	116.351341	27.984781
27853	49996	1	116.627449	27.559717	114.9311	27.80408
27853	50825	1	116.627449	27.559717	120.227981	29.260567
27853	51018	1	116.627449	27.559717	121.258354	28.642613
27853	51450	3	116.627449	27.559717	114.971275	27.103239
27853	100382	1	116.627449	27.559717	116.36800385	39.931427002
27853	101279	1	116.627449	27.559717	114.834183	38.036713
27853	101432	1	116.627449	27.559717	114.834183	38.036713
27853	101659	1	116.627449	27.559717	114.834183	38.036713
27853	101712	1	116.627449	27.559717	115.848557	36.014387
27853	102100	2	116.627449	27.559717	116.351341	27.984781
27853	102123	2	116.627449	27.559717	115.493477	39.349037
27853	102338	1	116.627449	27.559717	113.29638672	40.092838287
27853	102400	1	116.627449	27.559717	116.77626	27.910084
27853	102502	1	116.627449	27.559717	116.77626	27.910084
27853	102503	1	116.627449	27.559717	116.77626	27.910084
27853	105210	2	116.627449	27.559717
27853	105609	1	116.627449	27.559717	114.381271	34.060081
27853	105638	1	116.627449	27.559717
27853	105890	1	116.627449	27.559717	115.785782	28.197754
27853	105950	2	116.627449	27.559717	112.56482697	37.873752594
27853	106089	1	116.627449	27.559717	104.07800293	30.650379181
27853	106263	1	116.627449	27.559717
27853	106434	1	116.627449	27.559717	116.06542969	39.807792664
27853	107063	1	116.627449	27.559717	117.00148773	36.650131226
27853	107147	1	116.627449	27.559717	117.202271	28.287901
27853	107629	1	116.627449	27.559717	116.627449	27.559717
27853	107777	1	116.627449	27.559717
27853	108110	1	116.627449	27.559717	110.77404	35.147945
27853	108616	1	116.627449	27.559717	116.77626	27.910084
27853	109054	1	116.627449	27.559717
27853	109195	1	116.627449	27.559717	115.785782	28.197754
27853	109531	1	116.627449	27.559717	121.120598	28.843132
27853	109546	1	116.627449	27.559717	113.11134338	40.37184906
27853	109578	2	116.627449	27.559717	115.665085	36.236708
27853	109631	1	116.627449	27.559717	114.34333	34.785477
27853	110109	1	116.627449	27.559717	111.470024	35.641285
27853	110845	1	116.627449	27.559717	116.041122	29.453486
27853	111223	1	116.627449	27.559717	115.12358093	38.833221436
27853	111525	1	116.627449	27.559717
27853	111724	1	116.627449	27.559717	121.86618	29.474428
27853	111745	1	116.627449	27.559717	117.64022064	32.901634216
27853	111896	1	116.627449	27.559717	115.76181793	29.087831497
27853	111947	1	116.627449	27.559717	120.653221	28.018291
27853	112013	1	116.627449	27.559717	115.76181793	29.087831497
27853	112150	1	116.627449	27.559717
27853	112435	1	116.627449	27.559717	116.627449	27.559717
27853	112837	1	116.627449	27.559717	119.44429016	32.206489563
27853	113037	1	116.627449	27.559717	113.64131165	34.758075714
27853	113190	1	116.627449	27.559717	120.071625	29.300087
27853	113194	1	116.627449	27.559717	116.06542969	39.807792664
27853	113355	2	116.627449	27.559717	119.22961426	26.093738556
27853	113718	2	116.627449	27.559717
27853	113719	1	116.627449	27.559717
27853	113812	1	116.627449	27.559717
27853	114520	1	116.627449	27.559717
27853	114549	1	116.627449	27.559717
27853	114739	1	116.627449	27.559717
27853	115026	1	116.627449	27.559717
27853	115136	1	116.627449	27.559717
27853	115840	1	116.627449	27.559717
27853	115938	1	116.627449	27.559717
27853	117487	1	116.627449	27.559717
27895	110474	1	117.46158	36.75417	115.774289	36.11476
27895	116030	1	117.46158	36.75417
27895	117442	1	117.46158	36.75417
28490	28498	1	120.41873932	30.530447006	120.025253	28.897268
28498	33448	1	120.025253	28.897268	120.94823456	31.386108398
28498	35354	1	120.025253	28.897268	116.52993011	27.214305878
28498	41479	1	120.025253	28.897268	121.425552	29.283617
28498	42169	1	120.025253	28.897268	120.288155	28.143875
28498	43619	1	120.025253	28.897268	120.618622	31.31271
28498	102165	1	120.025253	28.897268
28498	108888	1	120.025253	28.897268	121.425552	29.283617
35354	114953	1	116.52993011	27.214305878
35442	103120	1	108.937189	34.317987	108.93718719	34.317985535
37774	10084	1	115.89772	28.674896	116.061584	27.75564
44584	27853	1	119.66493988	29.802457809	116.627449	27.559717
10004	29308	1	112.698982	36.757431	121.120598	28.843132
10084	34563	1	116.061584	27.75564	116.061584	27.75564
10084	102499	1	116.061584	27.75564	116.061584	27.75564
10084	105865	2	116.061584	27.75564	116.351341	27.984781
10084	110205	1	116.061584	27.75564	115.785782	28.197754
10084	111923	1	116.061584	27.75564	116.351341	27.984781
20043	27941	1	120.025253	28.897268	121.40690613	29.651657104
20065	27941	1	118.536255	27.924686	121.40690613	29.651657104
27727	34365	2	118.433945	29.86577	117.84458923	29.244728088
27727	52289	3	118.433945	29.86577	118.433945	29.86577
27727	110513	1	118.433945	29.86577	113.103211	39.820141
27853	107755	1	116.627449	27.559717	115.50209	38.855701
27853	113498	1	116.627449	27.559717	113.380028	36.504337
27895	107755	1	117.46158	36.75417	115.50209	38.855701
27941	28393	1	121.40690613	29.651657104	121.40690613	29.651657104
27941	35050	1	121.40690613	29.651657104	120.578262	30.004515
27941	101305	1	121.40690613	29.651657104	115.50209	38.855701
27941	103594	4	121.40690613	29.651657104	118.483437	31.555685
27941	106214	1	121.40690613	29.651657104
27941	113366	1	121.40690613	29.651657104	116.08553314	38.435699463
28342	35004	2	120.168625	30.294125	120.168625	30.294125
28498	29308	1	120.025253	28.897268	121.120598	28.843132
28603	29308	1	114.191864	36.697582	121.120598	28.843132
29001	107755	1	115.865715	39.051655	115.50209	38.855701
29061	29308	2	116.231	36.86162	121.120598	28.843132
29291	29308	2	114.834183	38.036713	121.120598	28.843132
29308	42168	1	121.120598	28.843132	118.86764526	28.956821442
29308	49757	1	121.120598	28.843132	120.168625	30.294125
29308	103057	1	121.120598	28.843132	116.251039	36.165921
29308	105210	1	121.120598	28.843132
29308	106007	1	121.120598	28.843132	116.304527	35.068165
29308	108422	1	121.120598	28.843132	117.580116	28.953411
34365	48232	1	117.84458923	29.244728088	118.17577362	29.781190872
34365	105986	1	117.84458923	29.244728088	116.231	36.86162
35354	107999	1	116.52993011	27.214305878	116.52993011	27.214305878
44146	44753	2	120.902107	29.494654	119.517273	26.661217
10084	35546	1	116.061584	27.75564	116.01010132	26.466514587
10084	46277	1	116.061584	27.75564	115.398987	28.015566
10084	49948	2	116.061584	27.75564	116.210182	27.546391
10084	100281	1	116.061584	27.75564	116.351341	27.984781
10084	101543	1	116.061584	27.75564	116.06542969	39.807792664
10084	108884	1	116.061584	27.75564	115.356644	28.861025
10084	108986	1	116.061584	27.75564	114.505661	26.327883
10543	113924	1	121.542656	29.866316
10780	35399	1	115.968147	39.487221	117.580116	28.953411
20659	27727	1	116.67452	32.334127	118.433945	29.86577
21921	35399	1	117.580116	28.953411	117.580116	28.953411
27727	39253	1	118.433945	29.86577	120.16862488	30.294124603
27727	49174	1	118.433945	29.86577	117.844589	29.244728
27727	107363	1	118.433945	29.86577	114.971275	27.103239
28306	107363	1	121.40690613	29.651657104	114.971275	27.103239
28499	49174	1	119.44429016	32.206489563	117.844589	29.244728
28617	30194	1	114.070267	35.410385	120.168625	30.294125
28617	107723	1	114.070267	35.410385	116.72346	39.90356
10084	104589	1	116.061584	27.75564	111.36267853	34.656059265
10084	109482	1	116.061584	27.75564	115.398987	28.015566
10084	109921	1	116.061584	27.75564	117.421311	28.401876
10084	110515	1	116.061584	27.75564
10833	11585	1	120.168625	30.294125	118.17577362	29.781190872
11585	11585	4	118.17577362	29.781190872	118.17577362	29.781190872
11585	15509	2	118.17577362	29.781190872	118.433945	29.86577
11585	21919	1	118.17577362	29.781190872	117.84458923	29.244728088
11585	27727	3	118.17577362	29.781190872	118.433945	29.86577
11585	30774	1	118.17577362	29.781190872	118.17577362	29.781190872
11585	30780	2	118.17577362	29.781190872	118.17577362	29.781190872
11585	34365	1	118.17577362	29.781190872	117.84458923	29.244728088
11585	40081	2	118.17577362	29.781190872	118.17577362	29.781190872
11585	43619	1	118.17577362	29.781190872	120.618622	31.31271
11585	48382	1	118.17577362	29.781190872	105.3245163	30.112699509
11585	49174	1	118.17577362	29.781190872	117.844589	29.244728
11585	49205	1	118.17577362	29.781190872	117.844589	29.244728
11585	101327	1	118.17577362	29.781190872	118.76899	32.05256
11585	102478	1	118.17577362	29.781190872	118.4339447	29.86577034
11585	103608	1	118.17577362	29.781190872	117.930214	29.933117
11585	103641	1	118.17577362	29.781190872	118.17577362	29.781190872
11585	104458	3	118.17577362	29.781190872	118.17577362	29.781190872
11585	108749	1	118.17577362	29.781190872	118.17577362	29.781190872
11585	112658	3	118.17577362	29.781190872	118.17577362	29.781190872
14011	28416	2	119.71658	30.318827	120.26609039	31.908769608
22241	35366	1	121.227638	31.009476	120.168625	30.294125
27801	35269	1	117.421311	28.401876	114.60845184	27.382461548
27853	101417	1	116.627449	27.559717	115.968147	39.487221
27853	105289	1	116.627449	27.559717	113.68489838	39.696331024
27853	106987	1	116.627449	27.559717	120.168625	30.294125
27853	116787	1	116.627449	27.559717
27895	100730	1	117.46158	36.75417	114.563645	38.14011
27941	28416	1	121.40690613	29.651657104	120.26609039	31.908769608
27941	35366	1	121.40690613	29.651657104	120.168625	30.294125
28306	28416	2	121.40690613	29.651657104	120.26609039	31.908769608
28342	35366	2	120.168625	30.294125	120.168625	30.294125
28416	29201	1	120.26609039	31.908769608	114.91539764	37.621086121
28416	35238	2	120.26609039	31.908769608	120.618622	31.31271
28416	48083	5	120.26609039	31.908769608	120.26609039	31.908769608
28416	48436	1	120.26609039	31.908769608	119.141106	33.502789
28416	101295	1	120.26609039	31.908769608	120.26609039	31.908769608
28416	101463	1	120.26609039	31.908769608	114.4942627	37.066360474
28416	101712	1	120.26609039	31.908769608	115.848557	36.014387
28416	102172	2	120.26609039	31.908769608	120.26609039	31.908769608
28416	102410	1	120.26609039	31.908769608	116.777115	32.575748
28416	102551	1	120.26609039	31.908769608	116.484373	35.728807
28416	104544	1	120.26609039	31.908769608	120.26609039	31.908769608
28416	105745	1	120.26609039	31.908769608	115.2183609	36.309688568
28416	106933	1	120.26609039	31.908769608
28416	107363	1	120.26609039	31.908769608	114.971275	27.103239
28416	107859	1	120.26609039	31.908769608	120.26609039	31.908769608
28416	107986	3	120.26609039	31.908769608	120.26609039	31.908769608
28416	108422	1	120.26609039	31.908769608	117.580116	28.953411
28416	108499	1	120.26609039	31.908769608	120.26609039	31.908769608
28416	114697	1	120.26609039	31.908769608
28498	35366	1	120.025253	28.897268	120.168625	30.294125
28617	28866	1	114.070267	35.410385	113.68489838	39.696331024
28617	100730	1	114.070267	35.410385	114.563645	38.14011
28845	100730	1	114.472038	36.593475	114.563645	38.14011
29001	29005	4	115.865715	39.051655	114.834183	38.036713
29005	29005	2	114.834183	38.036713	114.834183	38.036713
29005	29031	1	114.834183	38.036713	114.834183	38.036713
29005	100625	1	114.834183	38.036713	114.97503662	38.520061493
29005	102954	1	114.834183	38.036713	119.43718719	32.391269684
29005	109857	1	114.834183	38.036713	114.834183	38.036713
33210	35366	1	120.653221	28.018291	120.168625	30.294125
33488	35366	1			120.168625	30.294125
33898	35366	1	121.15276337	30.049066544	120.168625	30.294125
35269	35275	4	114.60845184	27.382461548	114.608452	27.382462
35269	112150	1	114.60845184	27.382461548
35366	43274	1	120.168625	30.294125	120.025253	28.897268
35366	103594	1	120.168625	30.294125	118.483437	31.555685
35442	112407	1	108.937189	34.317987	111.515434	36.078037
10084	29303	5	116.061584	27.75564	114.834183	38.036713
10084	51261	1	116.061584	27.75564	115.761818	29.087832
10084	102874	1	116.061584	27.75564	116.351341	27.984781
10084	103162	3	116.061584	27.75564	117.960956	36.635994
10084	105244	2	116.061584	27.75564
10084	109926	1	116.061584	27.75564	115.89772034	28.67489624
10084	111348	1	116.061584	27.75564	115.132248	27.214367
10084	111494	1	116.061584	27.75564	116.259071	28.364485
10084	114851	1	116.061584	27.75564
11121	11122	2	119.011101	25.433954	119.011101	25.433954
11825	20316	2	118.10537	27.33988	118.10537	27.33988
11825	21917	1	118.10537	27.33988	117.580116	28.953411
11825	21919	8	118.10537	27.33988	117.84458923	29.244728088
11825	28499	3	118.10537	27.33988	119.44429016	32.206489563
11825	35557	1	118.10537	27.33988	118.144119	24.736046
11825	41453	1	118.10537	27.33988	116.681953	28.691545
20662	27727	1	116.67452	32.334127	118.433945	29.86577
27853	104003	1	116.627449	27.559717	116.77626	27.910084
28416	110637	3	120.26609039	31.908769608	120.26609039	31.908769608
28499	29303	1	119.44429016	32.206489563	114.834183	38.036713
28617	29303	1	114.070267	35.410385	114.834183	38.036713
28617	112628	2	114.070267	35.410385	114.345497	36.098343
34365	42552	1	117.84458923	29.244728088	119.219635	29.369589
35354	100881	2	116.52993011	27.214305878	116.29917145	35.910339355
35354	103162	2	116.52993011	27.214305878	117.960956	36.635994
10030	35141	1	116.65880585	39.905921936	109.244456	24.532463
10036	33396	1	117.00148773	36.650131226	120.94823456	31.386108398
10084	17690	3	116.061584	27.75564	120.099312	30.864964
10084	50832	1	116.061584	27.75564	116.259071	28.364485
10084	101049	1	116.061584	27.75564	118.76898956	32.052562714
10084	105516	1	116.061584	27.75564	111.675247	36.390411
10084	105566	1	116.061584	27.75564	116.77626	27.910084
10084	108172	1	116.061584	27.75564
10084	109122	1	116.061584	27.75564	115.398987	28.015566
10084	109814	1	116.061584	27.75564	116.77626	27.910084
10084	109954	1	116.061584	27.75564	115.671104	32.18354
10084	111797	1	116.061584	27.75564	116.77626	27.910084
10084	112822	2	116.061584	27.75564	115.89772034	28.67489624
10084	116944	1	116.061584	27.75564
10183	17690	1	119.90137482	31.013893127	120.099312	30.864964
10780	35141	1	115.968147	39.487221	109.244456	24.532463
11121	15512	1	119.011101	25.433954	117.1240921	28.964994431
15509	15511	1	118.433945	29.86577	117.1240921	28.964994431
15509	15512	1	118.433945	29.86577	117.1240921	28.964994431
17689	17690	2	120.099312	30.864964	120.099312	30.864964
17690	22241	2	120.099312	30.864964	121.227638	31.009476
17690	27727	2	120.099312	30.864964	118.433945	29.86577
17690	27853	1	120.099312	30.864964	116.627449	27.559717
17690	27941	1	120.099312	30.864964	121.40690613	29.651657104
17690	28306	10	120.099312	30.864964	121.40690613	29.651657104
17690	28342	2	120.099312	30.864964	120.168625	30.294125
17690	28346	1	120.099312	30.864964	119.063903	33.586671
17690	28603	1	120.099312	30.864964	114.191864	36.697582
17690	29061	1	120.099312	30.864964	116.231	36.86162
17690	30354	3	120.099312	30.864964	114.34333	34.785477
17690	33488	1	120.099312	30.864964
17690	34428	1	120.099312	30.864964	117.202271	28.287901
17690	43274	1	120.099312	30.864964	120.025253	28.897268
17690	52320	1	120.099312	30.864964	120.099312	30.864964
17690	100702	2	120.099312	30.864964	120.168625	30.294125
17690	101630	3	120.099312	30.864964	114.3548	36.0976
17690	101853	1	120.099312	30.864964	111.562729	36.650539
17690	102311	1	120.099312	30.864964	120.75320435	30.767469406
17690	103594	1	120.099312	30.864964	118.483437	31.555685
17690	104561	1	120.099312	30.864964	120.099312	30.864964
17690	104602	1	120.099312	30.864964	120.705841	36.971165
17690	105950	1	120.099312	30.864964	112.56482697	37.873752594
17690	106263	1	120.099312	30.864964
17690	106343	1	120.099312	30.864964	115.44413	35.250252
17690	106924	1	120.099312	30.864964
17690	106987	1	120.099312	30.864964	120.168625	30.294125
17690	107147	1	120.099312	30.864964	117.202271	28.287901
17690	108112	1	120.099312	30.864964	110.77404	35.147945
17690	110129	1	120.099312	30.864964	115.2183609	36.309688568
17690	110624	1	120.099312	30.864964	117.011	36.6492
17690	111324	1	120.099312	30.864964	117.00148773	36.650131226
17690	112350	1	120.099312	30.864964	120.41873932	30.530447006
17690	112470	1	120.099312	30.864964	120.94823456	31.386108398
17690	112473	1	120.099312	30.864964	120.94823456	31.386108398
17690	113211	1	120.099312	30.864964	117.076118	39.982788
17690	113374	1	120.099312	30.864964	110.978828	35.602161
17690	113787	1	120.099312	30.864964
17690	114192	3	120.099312	30.864964
17690	114916	1	120.099312	30.864964
19125	27853	1	114.971275	27.103239	116.627449	27.559717
27727	105224	2	118.433945	29.86577
27853	101444	1	116.627449	27.559717	116.68195343	28.691545486
27853	102457	2	116.627449	27.559717	116.77626	27.910084
27853	108248	1	116.627449	27.559717	114.26898956	30.552240372
27853	109954	3	116.627449	27.559717	115.671104	32.18354
27853	112822	1	116.627449	27.559717	115.89772034	28.67489624
27853	113230	1	116.627449	27.559717	108.077988	35.039658
28306	104561	1	121.40690613	29.651657104	120.099312	30.864964
28306	105224	1	121.40690613	29.651657104
28490	108248	1	120.41873932	30.530447006	114.26898956	30.552240372
28603	101630	1	114.191864	36.697582	114.3548	36.0976
28617	101630	2	114.070267	35.410385	114.3548	36.0976
28617	105376	1	114.070267	35.410385	116.231	36.86162
28617	108248	1	114.070267	35.410385	114.26898956	30.552240372
29236	35141	1	112.901939	33.737118	109.244456	24.532463
29388	35141	1	116.490608	39.32571	109.244456	24.532463
29438	35141	1	114.975044	38.520061	109.244456	24.532463
29481	35141	1	116.490608	39.32571	109.244456	24.532463
33262	33318	1	116.663833	28.994167	116.663833	28.994167
34365	101444	1	117.84458923	29.244728088	116.68195343	28.691545486
34967	34968	1	108.906976	34.246423	108.906976	34.246423
34968	34968	2	108.906976	34.246423	108.906976	34.246423
34968	34990	1	108.906976	34.246423	108.906976	34.246423
34968	34993	2	108.906976	34.246423	108.906976	34.246423
34968	35442	2	108.906976	34.246423	108.937189	34.317987
34968	48382	1	108.906976	34.246423	105.3245163	30.112699509
34968	100658	1	108.906976	34.246423	109.939	34.79724
34968	101507	1	108.906976	34.246423	108.93718719	34.317985535
34968	101720	1	108.906976	34.246423	108.906976	34.246423
34968	102934	1	108.906976	34.246423	108.105102	34.332054
34968	102966	1	108.906976	34.246423	108.906976	34.246423
34968	103219	1	108.906976	34.246423	119.0228653	31.656557083
34968	103449	1	108.906976	34.246423	108.93718719	34.317985535
34968	103471	1	108.906976	34.246423	108.93718719	34.317985535
34968	104844	1	108.906976	34.246423	115.9534	42.2588
34968	106418	1	108.906976	34.246423	108.93718719	34.317985535
34968	106690	1	108.906976	34.246423	108.07798767	35.039661407
34968	107260	1	108.906976	34.246423	108.926292	34.619747
34968	107460	1	108.906976	34.246423	108.906976	34.246423
34968	108425	1	108.906976	34.246423
34968	108701	2	108.906976	34.246423
34968	108938	1	108.906976	34.246423	108.603897	34.11182
34968	109014	1	108.906976	34.246423	108.937189	34.317987
34968	109598	1	108.906976	34.246423	109.080475	34.533325
34968	110091	1	108.906976	34.246423	109.080475	34.533325
34968	110234	1	108.906976	34.246423	108.906976	34.246423
34968	110337	1	108.906976	34.246423
34968	112531	1	108.906976	34.246423	114.070267	35.410385
34968	113498	1	108.906976	34.246423	113.380028	36.504337
35141	101163	1	109.244456	24.532463	116.621887	38.695866
35141	102529	1	109.244456	24.532463	114.345497	36.098343
35141	103010	1	109.244456	24.532463	115.582257	37.869494
35141	104352	1	109.244456	24.532463
35141	105330	2	109.244456	24.532463	113.02462	34.455818
35141	105671	1	109.244456	24.532463	111.675247	36.390411
35141	105950	1	109.244456	24.532463	112.56482697	37.873752594
35141	106914	1	109.244456	24.532463	116.06542969	39.807792664
35141	106981	1	109.244456	24.532463	115.2183609	36.309688568
35141	107273	1	109.244456	24.532463	114.96936	38.176727
35141	107384	1	109.244456	24.532463	116.299171	35.910343
35141	107438	1	109.244456	24.532463	116.06542969	39.807792664
35141	107440	1	109.244456	24.532463	114.345497	36.098343
35141	107755	1	109.244456	24.532463	115.50209	38.855701
35141	108112	1	109.244456	24.532463	110.77404	35.147945
35141	108938	1	109.244456	24.532463	108.603897	34.11182
35141	109578	1	109.244456	24.532463	115.665085	36.236708
35141	109598	1	109.244456	24.532463	109.080475	34.533325
35141	110081	1	109.244456	24.532463	110.332306	34.835129
35141	110168	2	109.244456	24.532463	112.15869904	32.026519775
35141	111553	1	109.244456	24.532463	109.587059	35.181622
35141	112255	1	109.244456	24.532463	113.850494	34.229904
35141	112279	1	109.244456	24.532463	113.850494	34.229904
35141	113867	1	109.244456	24.532463
35141	114216	1	109.244456	24.532463
35141	114446	1	109.244456	24.532463
35141	114568	1	109.244456	24.532463
35354	105085	1	116.52993011	27.214305878	118.169182	26.642174
10084	102331	1	116.061584	27.75564	115.785782	28.197754
10780	114762	1	115.968147	39.487221
10833	28345	1	120.168625	30.294125	120.168625	30.294125
14011	28345	1	119.71658	30.318827	120.168625	30.294125
17690	28344	2	120.099312	30.864964	114.745163	25.658571
17690	102802	1	120.099312	30.864964
27853	102802	2	116.627449	27.559717
27853	113429	1	116.627449	27.559717
27895	102802	1	117.46158	36.75417
28342	28345	4	120.168625	30.294125	120.168625	30.294125
28343	28345	1	120.168625	30.294125	120.168625	30.294125
28344	28345	5	114.745163	25.658571	120.168625	30.294125
28345	28346	4	120.168625	30.294125	119.063903	33.586671
28345	33210	1	120.168625	30.294125	120.653221	28.018291
28345	33339	1	120.168625	30.294125	119.44429	32.20649
28345	33896	1	120.168625	30.294125	120.168625	30.294125
28345	34790	1	120.168625	30.294125	115.89772	28.674896
28345	35004	1	120.168625	30.294125	120.168625	30.294125
28345	35366	1	120.168625	30.294125	120.168625	30.294125
28345	44200	1	120.168625	30.294125	115.372276	28.425598
28345	45635	1	120.168625	30.294125	120.168625	30.294125
28345	52320	1	120.168625	30.294125	120.099312	30.864964
28345	103594	1	120.168625	30.294125	118.483437	31.555685
28345	106987	1	120.168625	30.294125	120.168625	30.294125
28345	108716	2	120.168625	30.294125	116.079254	34.797901
28345	110168	2	120.168625	30.294125	112.15869904	32.026519775
28416	35398	2	120.26609039	31.908769608	116.340248	34.427879
28617	113429	2	114.070267	35.410385
29326	35398	1	114.34333	34.785477	116.340248	34.427879
34968	35398	1	108.906976	34.246423	116.340248	34.427879
34968	102802	1	108.906976	34.246423
34968	110523	1	108.906976	34.246423	108.93718719	34.317985535
35141	102802	1	109.244456	24.532463
35398	48083	1	116.340248	34.427879	120.26609039	31.908769608
35398	49174	1	116.340248	34.427879	117.844589	29.244728
35398	103057	1	116.340248	34.427879	116.251039	36.165921
35398	105950	1	116.340248	34.427879	112.56482697	37.873752594
35398	106007	1	116.340248	34.427879	116.304527	35.068165
35398	107755	1	116.340248	34.427879	115.50209	38.855701
35398	110637	1	116.340248	34.427879	120.26609039	31.908769608
35398	112057	1	116.340248	34.427879	115.01371	35.705147
101333	102802	1	115.2183609	36.309688568
102802	105950	1			112.56482697	37.873752594
10084	112130	1	116.061584	27.75564	115.132248	27.214367
10084	112170	1	116.061584	27.75564	114.971275	27.103239
10084	113095	1	116.061584	27.75564	116.351341	27.984781
11585	108085	1	118.17577362	29.781190872	118.433945	29.86577
21918	40533	1	117.844589	29.244728	117.706978	29.854147
27853	114855	1	116.627449	27.559717
27895	106601	1	117.46158	36.75417	117.011	36.6492
28342	107733	1	120.168625	30.294125
28416	105001	1	120.26609039	31.908769608
28498	107733	1	120.025253	28.897268
29005	105742	1	114.834183	38.036713	121.0414	42.1369
34365	105033	1	117.84458923	29.244728088	114.563645	38.14011
34968	111929	1	108.906976	34.246423	108.93718719	34.317985535
35354	110627	1	116.52993011	27.214305878	116.52993011	27.214305878
48436	107733	1	119.141106	33.502789
100295	107733	1	112.38263	34.665276
107673	107733	1	112.936989	35.089302
107733	386148	1			119.32157898	26.073953629
107733	386157	1
10084	34438	1	116.061584	27.75564	117.202271	28.287901
10084	105411	1	116.061584	27.75564	115.2247	40.3759
10084	108016	1	116.061584	27.75564	118.76899	32.052563
10084	112010	1	116.061584	27.75564	117.23635864	29.382741928
11585	104427	3	118.17577362	29.781190872	118.17577362	29.781190872
24473	27826	1	120.099312	30.864964	118.965165	29.612287
27853	29592	1	116.627449	27.559717	117.84458923	29.244728088
27853	34438	1	116.627449	27.559717	117.202271	28.287901
27853	102628	1	116.627449	27.559717	113.6968	37.608364
27941	34438	1	121.40690613	29.651657104	117.202271	28.287901
28345	34438	2	120.168625	30.294125	117.202271	28.287901
33254	33262	3	116.663833	28.994167	116.663833	28.994167
33254	33318	1	116.663833	28.994167	116.663833	28.994167
34968	106427	1	108.906976	34.246423	108.937189	34.317987
34968	110085	1	108.906976	34.246423	109.080475	34.533325
107733	112010	1			117.23635864	29.382741928
386534	37892	1	120.227981	29.260567	120.071625	29.300087
10084	27607	2	116.061584	27.75564	114.971275	27.103239
10084	103329	1	116.061584	27.75564
10084	108595	1	116.061584	27.75564
10084	108655	1	116.061584	27.75564	116.061584	27.75564
10084	109341	1	116.061584	27.75564	116.627449	27.559717
10543	47937	1	121.542656	29.866316	115.671104	32.18354
14011	47937	1	119.71658	30.318827	115.671104	32.18354
15991	27607	1	120.653221	28.018291	114.971275	27.103239
19121	27607	1	114.971275	27.103239	114.971275	27.103239
27606	27607	3	114.971275	27.103239	114.971275	27.103239
27607	27836	4	114.971275	27.103239	114.971275	27.103239
27607	27853	1	114.971275	27.103239	116.627449	27.559717
27607	28344	2	114.971275	27.103239	114.745163	25.658571
27607	30361	1	114.971275	27.103239	115.785782	28.197754
27607	35141	1	114.971275	27.103239	109.244456	24.532463
27607	35269	1	114.971275	27.103239	114.60845184	27.382461548
27607	40651	1	114.971275	27.103239	115.132248	27.214367
27607	101712	1	114.971275	27.103239	115.848557	36.014387
27607	104953	1	114.971275	27.103239	112.83702087	34.161762238
27607	105189	1	114.971275	27.103239	114.35269165	35.925518036
27607	105737	1	114.971275	27.103239	114.971275	27.103239
27607	105780	1	114.971275	27.103239
27607	105870	1	114.971275	27.103239	110.6751709	36.095630646
27607	105892	1	114.971275	27.103239	114.971275	27.103239
27607	106289	1	114.971275	27.103239	112.83702087	34.161762238
27607	106398	1	114.971275	27.103239	112.83702087	34.161762238
27607	107048	1	114.971275	27.103239
27607	108617	1	114.971275	27.103239
27607	108623	1	114.971275	27.103239
27607	110638	1	114.971275	27.103239	115.76181793	29.087831497
27607	111807	1	114.971275	27.103239	117.333252	27.539524
27607	112141	1	114.971275	27.103239	115.132248	27.214367
27607	112143	1	114.971275	27.103239	114.971275	27.103239
27607	112176	1	114.971275	27.103239	114.971275	27.103239
27607	112208	1	114.971275	27.103239	116.024681	25.872566
27607	112715	1	114.971275	27.103239	115.132248	27.214367
27607	112879	1	114.971275	27.103239	113.5521698	26.80197525
28416	101497	2	120.26609039	31.908769608	120.26609039	31.908769608
10084	10803	3	116.061584	27.75564	120.168625	30.294125
10084	105891	1	116.061584	27.75564	116.351341	27.984781
10084	106887	1	116.061584	27.75564
10084	112369	1	116.061584	27.75564	117.202271	28.287901
10803	10807	1	120.168625	30.294125	120.578262	30.004515
10803	11585	2	120.168625	30.294125	118.17577362	29.781190872
10803	18159	1	120.168625	30.294125	121.542656	29.866316
10803	27727	2	120.168625	30.294125	118.433945	29.86577
10803	27941	1	120.168625	30.294125	121.40690613	29.651657104
10803	28306	1	120.168625	30.294125	121.40690613	29.651657104
10803	28342	1	120.168625	30.294125	120.168625	30.294125
10803	28344	2	120.168625	30.294125	114.745163	25.658571
10803	28345	1	120.168625	30.294125	120.168625	30.294125
10803	28490	2	120.168625	30.294125	120.41873932	30.530447006
10803	29479	1	120.168625	30.294125	114.563645	38.14011
10803	29480	1	120.168625	30.294125	116.490608	39.32571
10803	29481	1	120.168625	30.294125	116.490608	39.32571
10803	30354	1	120.168625	30.294125	114.34333	34.785477
10803	33488	1	120.168625	30.294125
10803	41017	1	120.168625	30.294125	117.236359	29.382742
10803	46277	1	120.168625	30.294125	115.398987	28.015566
10803	101075	1	120.168625	30.294125	116.8504	40.3707
10803	102267	1	120.168625	30.294125
10803	102418	1	120.168625	30.294125	117.84458923	29.244728088
10803	102822	1	120.168625	30.294125	119.48600006	31.430706024
10803	104561	1	120.168625	30.294125	120.099312	30.864964
10803	105234	1	120.168625	30.294125
10803	106039	1	120.168625	30.294125	114.72306824	36.701030731
10803	106263	1	120.168625	30.294125
10803	107733	2	120.168625	30.294125
10803	108562	1	120.168625	30.294125	117.96488953	28.450691223
10803	108847	1	120.168625	30.294125	118.17577362	29.781190872
10803	109921	1	120.168625	30.294125	117.421311	28.401876
10803	112023	1	120.168625	30.294125	115.01371	35.705147
10803	112942	1	120.168625	30.294125	120.168625	30.294125
10803	116012	1	120.168625	30.294125	113.203407	33.972053
27949	106987	1	120.653221	28.018291	120.168625	30.294125
28345	105935	1	120.168625	30.294125	116.39524841	39.101539612
28416	101904	3	120.26609039	31.908769608	120.26609039	31.908769608
34365	101969	1	117.84458923	29.244728088	117.755882	35.90966
34968	110084	1	108.906976	34.246423	109.080475	34.533325
35141	115205	1	109.244456	24.532463
38180	43225	2	121.120598	28.843132	121.258354	28.642613
386535	37892	1	120.227981	29.260567	120.071625	29.300087
386535	38426	1	120.227981	29.260567	120.071625	29.300087
10084	10820	1	116.061584	27.75564	115.745026	29.330564
10084	103691	1	116.061584	27.75564	118.17577362	29.781190872
10084	107654	1	116.061584	27.75564	114.779678	26.461771
10300	10300	2	121.542656	29.866316	121.542656	29.866316
10543	43259	2	121.542656	29.866316	121.425552	29.283617
10777	33334	1	114.563645	38.14011	120.618622	31.31271
10803	108145	1	120.168625	30.294125	119.48600006	31.430706024
11585	103691	2	118.17577362	29.781190872	118.17577362	29.781190872
12078	33334	1	121.227638	31.009476	120.618622	31.31271
16937	103691	1	118.965165	29.612287	118.17577362	29.781190872
17690	28406	1	120.099312	30.864964	120.618622	31.31271
17690	28578	2	120.099312	30.864964	104.077995	30.650385
17690	33334	1	120.099312	30.864964	120.618622	31.31271
17690	101756	1	120.099312	30.864964	119.44429016	32.206489563
17690	106687	1	120.099312	30.864964	120.168625	30.294125
17690	110223	2	120.099312	30.864964	120.099312	30.864964
19125	29055	1	114.971275	27.103239	107.035187	33.076485
20663	27727	2	116.67452	32.334127	118.433945	29.86577
20743	106687	5	120.099312	30.864964	120.168625	30.294125
27727	103691	3	118.433945	29.86577	118.17577362	29.781190872
27727	104540	1	118.433945	29.86577
27727	106687	2	118.433945	29.86577	120.168625	30.294125
27826	103691	1	118.965165	29.612287	118.17577362	29.781190872
27826	104540	1	118.965165	29.612287
27853	28578	2	116.627449	27.559717	104.077995	30.650385
27853	29055	1	116.627449	27.559717	107.035187	33.076485
27941	106687	1	121.40690613	29.651657104	120.168625	30.294125
28306	106687	4	121.40690613	29.651657104	120.168625	30.294125
28342	101756	1	120.168625	30.294125	119.44429016	32.206489563
28342	106687	1	120.168625	30.294125	120.168625	30.294125
28343	33334	1	120.168625	30.294125	120.618622	31.31271
28345	103691	1	120.168625	30.294125	118.17577362	29.781190872
28345	106687	1	120.168625	30.294125	120.168625	30.294125
28406	28809	1	120.618622	31.31271	113.34333038	27.004034042
28416	106687	1	120.26609039	31.908769608	120.168625	30.294125
28578	29055	1	104.077995	30.650385	107.035187	33.076485
28578	34968	1	104.077995	30.650385	108.906976	34.246423
28578	113135	1	104.077995	30.650385	103.79677582	25.495843887
29055	33488	1	107.035187	33.076485
29055	34438	1	107.035187	33.076485	117.202271	28.287901
29055	101825	2	107.035187	33.076485	111.396492	36.023994
29055	102802	4	107.035187	33.076485
29055	103520	1	107.035187	33.076485	111.396492	36.023994
29055	105516	1	107.035187	33.076485	111.675247	36.390411
29055	110509	4	107.035187	33.076485
29055	112247	1	107.035187	33.076485	120.168625	30.294125
29061	33334	1	116.231	36.86162	120.618622	31.31271
33334	33339	2	120.618622	31.31271	119.44429	32.20649
33334	35233	1	120.618622	31.31271	120.618622	31.31271
33341	106687	1	119.321577	26.073954	120.168625	30.294125
107114	107733	1	113.79414368	35.458675385
10084	28015	4	116.061584	27.75564	115.132248	27.214367
10084	28586	2	116.061584	27.75564	114.35269165	35.925518036
10084	109201	1	116.061584	27.75564	115.785782	28.197754
10791	10803	2	114.563645	38.14011	120.168625	30.294125
10798	28015	1	116.061584	27.75564	115.132248	27.214367
10803	100385	1	120.168625	30.294125
11121	26655	1	119.011101	25.433954	119.011101	25.433954
20059	48813	1	119.883675	29.458708	119.883675	29.458708
27607	28015	2	114.971275	27.103239	115.132248	27.214367
27853	109637	2	116.627449	27.559717	106.9316	27.69562
28015	28586	2	115.132248	27.214367	114.35269165	35.925518036
28015	28660	1	115.132248	27.214367	115.035423	38.032494
28015	30361	1	115.132248	27.214367	115.785782	28.197754
28015	35207	1	115.132248	27.214367	120.41873932	30.530447006
28015	44617	1	115.132248	27.214367	116.010101	26.466515
28015	49926	1	115.132248	27.214367	115.132248	27.214367
28015	51450	1	115.132248	27.214367	114.971275	27.103239
28015	52109	1	115.132248	27.214367	114.23686981	26.94556427
28015	102197	1	115.132248	27.214367
28015	102241	1	115.132248	27.214367
28015	103096	1	115.132248	27.214367
28015	104589	1	115.132248	27.214367	111.36267853	34.656059265
28015	105155	1	115.132248	27.214367	118.76898956	32.052562714
28015	105950	1	115.132248	27.214367	112.56482697	37.873752594
28015	106164	1	115.132248	27.214367	115.132248	27.214367
28015	107452	1	115.132248	27.214367	114.971275	27.103239
28015	107735	1	115.132248	27.214367	114.34600067	33.007541656
28015	108548	1	115.132248	27.214367	114.60845184	27.382461548
28015	109278	1	115.132248	27.214367
28015	112132	1	115.132248	27.214367	115.132248	27.214367
28015	112949	1	115.132248	27.214367	116.340248	34.427879
28015	114690	1	115.132248	27.214367
34968	106525	1	108.906976	34.246423
34968	109275	1	108.906976	34.246423
35399	106525	1	117.580116	28.953411
10037	10084	2	116.36800385	39.931427002	116.061584	27.75564
10037	27853	1	116.36800385	39.931427002	116.627449	27.559717
10084	44859	1	116.061584	27.75564	116.351341	27.984781
10084	104897	2	116.061584	27.75564	117.787499	30.953846
10084	109739	1	116.061584	27.75564	117.1240921	28.964994431
10084	110186	1	116.061584	27.75564	115.89772034	28.67489624
10084	113516	1	116.061584	27.75564	115.785782	28.197754
27853	30195	1	116.627449	27.559717	120.168625	30.294125
34365	108834	1	117.84458923	29.244728088	117.84458923	29.244728088
34968	105842	1	108.906976	34.246423	108.93718719	34.317985535
34968	107821	1	108.906976	34.246423
10084	29105	4	116.061584	27.75564	119.063903	33.586671
10084	105106	1	116.061584	27.75564	117.23635864	29.382741928
10084	110780	1	116.061584	27.75564	115.2183609	36.309688568
10543	100463	2	121.542656	29.866316	118.86764526	28.956821442
10731	12075	1	119.47885132	29.204452515	120.41873932	30.530447006
10803	108853	1	120.168625	30.294125	118.17577362	29.781190872
11585	109143	1	118.17577362	29.781190872	118.17577362	29.781190872
12075	17112	1	120.41873932	30.530447006	119.44429016	32.206489563
17690	109143	1	120.099312	30.864964	118.17577362	29.781190872
17690	113216	1	120.099312	30.864964	119.723953	29.970999
19125	29105	1	114.971275	27.103239	119.063903	33.586671
27727	27729	1	118.433945	29.86577	117.706978	29.854147
27853	112625	1	116.627449	27.559717	115.31562	38.947723
28015	107234	1	115.132248	27.214367	112.978134	28.198198
28544	34968	1	114.543465	35.564453	108.906976	34.246423
29105	33488	1	119.063903	33.586671
29105	101386	1	119.063903	33.586671	119.162735	31.946535
29105	105979	1	119.063903	33.586671	120.168625	30.294125
29105	106214	1	119.063903	33.586671
29105	107733	1	119.063903	33.586671
29105	108248	1	119.063903	33.586671	114.26898956	30.552240372
29105	109259	1	119.063903	33.586671	109.585121	34.955936
29105	109822	1	119.063903	33.586671	114.494263	37.066357
29105	115767	1	119.063903	33.586671
38180	43226	1	121.120598	28.843132	121.258354	28.642613
102802	109143	1			118.17577362	29.781190872
107822	110780	1	114.494263	37.066357	115.2183609	36.309688568
113170	113216	1	119.91300964	28.448732376	119.723953	29.970999
10084	29000	1	116.061584	27.75564	115.774193	39.269592
10084	100506	1	116.061584	27.75564	112.978134	28.198198
10084	104202	1	116.061584	27.75564
10084	107191	2	116.061584	27.75564	108.23560333	34.53030014
17690	24371	1	120.099312	30.864964	113.36981964	31.715110779
17690	28399	1	120.099312	30.864964	120.168625	30.294125
17690	100506	1	120.099312	30.864964	112.978134	28.198198
20059	28399	2	119.883675	29.458708	120.168625	30.294125
24371	27727	2	113.36981964	31.715110779	118.433945	29.86577
24371	35238	1	113.36981964	31.715110779	120.618622	31.31271
27825	110437	1	120.168625	30.294125	100.44992065	38.933113098
27853	100506	2	116.627449	27.559717	112.978134	28.198198
27853	108076	1	116.627449	27.559717	116.82543182	38.580711365
28015	42793	3	115.132248	27.214367	115.099584	29.277487
28015	106377	1	115.132248	27.214367	111.216148	35.616409
28345	28399	1	120.168625	30.294125	120.168625	30.294125
28346	28399	1	119.063903	33.586671	120.168625	30.294125
28399	33488	1	120.168625	30.294125
28399	35141	1	120.168625	30.294125	109.244456	24.532463
28399	35238	2	120.168625	30.294125	120.618622	31.31271
28399	102404	1	120.168625	30.294125	118.862495	26.213224
28399	106687	1	120.168625	30.294125	120.168625	30.294125
28399	109143	1	120.168625	30.294125	118.17577362	29.781190872
28399	111357	1	120.168625	30.294125	118.47827148	36.687919617
34968	106741	1	108.906976	34.246423	117.96489	28.450691
35398	106153	1	116.340248	34.427879	115.218359	36.30969
107733	114337	1
108248	114337	1	114.26898956	30.552240372
10084	35415	5	116.061584	27.75564	115.831779	27.426289
10084	109946	1	116.061584	27.75564	115.132248	27.214367
10084	113931	1	116.061584	27.75564
10803	107703	1	120.168625	30.294125	120.168625	30.294125
10803	113215	1	120.168625	30.294125	120.578262	30.004515
17690	35299	2	120.099312	30.864964	120.168625	30.294125
20743	35299	4	120.099312	30.864964	120.168625	30.294125
27727	103627	1	118.433945	29.86577	117.84458923	29.244728088
27853	35415	4	116.627449	27.559717	115.831779	27.426289
27853	101440	1	116.627449	27.559717	114.07026672	35.410385132
27853	107703	1	116.627449	27.559717	120.168625	30.294125
28498	35299	2	120.025253	28.897268	120.168625	30.294125
29005	29406	1	114.834183	38.036713	114.834183	38.036713
29055	101440	1	107.035187	33.076485	114.07026672	35.410385132
29055	107703	1	107.035187	33.076485	120.168625	30.294125
33488	35299	2			120.168625	30.294125
35398	101440	1	116.340248	34.427879	114.07026672	35.410385132
10084	102486	1	116.061584	27.75564	116.351341	27.984781
10084	104913	1	116.061584	27.75564
10084	108100	1	116.061584	27.75564	115.76181793	29.087831497
10084	111286	1	116.061584	27.75564
10084	112115	1	116.061584	27.75564	114.9311	27.80408
10300	10389	2	121.542656	29.866316	121.542656	29.866316
10389	10389	4	121.542656	29.866316	121.542656	29.866316
10389	10429	1	121.542656	29.866316	121.25835419	28.642612457
10389	10542	1	121.542656	29.866316	121.406906	29.651657
10389	10778	2	121.542656	29.866316	114.563645	38.14011
10389	10791	1	121.542656	29.866316	114.563645	38.14011
10389	10803	2	121.542656	29.866316	120.168625	30.294125
10389	11914	1	121.542656	29.866316	118.026779	27.756025
10389	14011	1	121.542656	29.866316	119.71658	30.318827
10389	17690	5	121.542656	29.866316	120.099312	30.864964
10389	18159	3	121.542656	29.866316	121.542656	29.866316
10389	18206	2	121.542656	29.866316	121.542656	29.866316
10389	18208	2	121.542656	29.866316	121.542656	29.866316
10389	18940	2	121.542656	29.866316	121.444199	29.979195
10389	20013	2	121.542656	29.866316	121.40690613	29.651657104
10389	20743	1	121.542656	29.866316	120.099312	30.864964
10389	24521	3	121.542656	29.866316	114.898773	32.009701
10389	27853	2	121.542656	29.866316	116.627449	27.559717
10389	28306	6	121.542656	29.866316	121.40690613	29.651657104
10389	28344	2	121.542656	29.866316	114.745163	25.658571
10389	28399	1	121.542656	29.866316	120.168625	30.294125
10389	28544	1	121.542656	29.866316	114.543465	35.564453
10389	28785	4	121.542656	29.866316	116.299171	35.910343
10389	29005	1	121.542656	29.866316	114.834183	38.036713
10389	29061	4	121.542656	29.866316	116.231	36.86162
10389	29068	1	121.542656	29.866316	104.635605	35.007137
10389	29105	1	121.542656	29.866316	119.063903	33.586671
10389	29592	2	121.542656	29.866316	117.84458923	29.244728088
10389	33225	3	121.542656	29.866316	116.903259	28.40443
10389	33488	1	121.542656	29.866316
10389	34790	1	121.542656	29.866316	115.89772	28.674896
10389	35224	1	121.542656	29.866316	120.618622	31.31271
10389	35407	4	121.542656	29.866316	119.485344	28.450748
10389	35408	2	121.542656	29.866316	114.563645	38.14011
10389	35415	1	121.542656	29.866316	115.831779	27.426289
10389	48003	1	121.542656	29.866316	117.421311	28.401876
10389	48024	1	121.542656	29.866316	121.406906	29.651657
10389	49635	1	121.542656	29.866316	117.421311	28.401876
10389	100384	1	121.542656	29.866316
10389	100386	1	121.542656	29.866316
10389	100463	1	121.542656	29.866316	118.86764526	28.956821442
10389	100506	3	121.542656	29.866316	112.978134	28.198198
10389	101440	1	121.542656	29.866316	114.07026672	35.410385132
10389	102457	1	121.542656	29.866316	116.77626	27.910084
10389	102721	1	121.542656	29.866316	121.15276337	30.049066544
10389	103057	1	121.542656	29.866316	116.251039	36.165921
10389	103336	1	121.542656	29.866316	114.374245	36.359043
10389	104240	1	121.542656	29.866316	120.957687	28.130676
10389	105033	1	121.542656	29.866316	114.563645	38.14011
10389	105638	1	121.542656	29.866316
10389	105674	1	121.542656	29.866316	116.68195343	28.691545486
10389	105732	1	121.542656	29.866316	120.618622	31.31271
10389	105936	1	121.542656	29.866316	116.39524841	39.101539612
10389	106153	1	121.542656	29.866316	115.218359	36.30969
10389	107114	1	121.542656	29.866316	113.79414368	35.458675385
10389	107147	2	121.542656	29.866316	117.202271	28.287901
10389	107363	1	121.542656	29.866316	114.971275	27.103239
10389	107615	1	121.542656	29.866316
10389	107703	1	121.542656	29.866316	120.168625	30.294125
10389	107733	3	121.542656	29.866316
10389	108408	1	121.542656	29.866316	121.542656	29.866316
10389	109637	2	121.542656	29.866316	106.9316	27.69562
10389	111550	1	121.542656	29.866316	119.913009	28.448732
10389	111901	1	121.542656	29.866316	109.939	34.79724
10389	111920	1	121.542656	29.866316	112.417999	35.490593
10389	112023	1	121.542656	29.866316	115.01371	35.705147
10389	112369	1	121.542656	29.866316	117.202271	28.287901
10389	112387	1	121.542656	29.866316	121.542656	29.866316
10389	112689	1	121.542656	29.866316	111.47776794	28.901597977
10389	113215	1	121.542656	29.866316	120.578262	30.004515
10389	113272	1	121.542656	29.866316	116.189186	29.272564
10389	113291	1	121.542656	29.866316	121.711716	29.953701
10389	113903	1	121.542656	29.866316
10389	113924	1	121.542656	29.866316
10389	386137	1	121.542656	29.866316
10763	35224	2	119.437187	32.39127	120.618622	31.31271
10777	35408	1	114.563645	38.14011	114.563645	38.14011
10778	35408	1	114.563645	38.14011	114.563645	38.14011
10780	100940	1	115.968147	39.487221	116.06542969	39.807792664
17690	35407	2	120.099312	30.864964	119.485344	28.450748
17789	27895	1	120.578262	30.004515	117.46158	36.75417
17789	33896	1	120.578262	30.004515	120.168625	30.294125
17789	113215	1	120.578262	30.004515	120.578262	30.004515
20059	35224	1	119.883675	29.458708	120.618622	31.31271
20743	35224	1	120.099312	30.864964	120.618622	31.31271
27727	28674	1	118.433945	29.86577	118.965165	29.612287
27727	100982	1	118.433945	29.86577	121.227638	31.009476
27727	104525	1	118.433945	29.86577	117.84458923	29.244728088
27826	28674	3	118.965165	29.612287	118.965165	29.612287
27853	100940	2	116.627449	27.559717	116.06542969	39.807792664
28015	116246	1	115.132248	27.214367
28306	35224	1	121.40690613	29.651657104	120.618622	31.31271
28306	100940	1	121.40690613	29.651657104	116.06542969	39.807792664
28342	35224	1	120.168625	30.294125	120.618622	31.31271
28345	35224	1	120.168625	30.294125	120.618622	31.31271
28346	35224	2	119.063903	33.586671	120.618622	31.31271
29055	29068	1	107.035187	33.076485	104.635605	35.007137
35141	100940	1	109.244456	24.532463	116.06542969	39.807792664
35224	35238	2	120.618622	31.31271	120.618622	31.31271
35224	104561	1	120.618622	31.31271	120.099312	30.864964
35224	106153	1	120.618622	31.31271	115.218359	36.30969
35224	106636	1	120.618622	31.31271
35408	107438	1	114.563645	38.14011	116.06542969	39.807792664
35408	107733	2	114.563645	38.14011
100940	114762	1	116.06542969	39.807792664
10084	102289	1	116.061584	27.75564	116.77626	27.910084
10084	102310	1	116.061584	27.75564	116.77626	27.910084
10084	105476	1	116.061584	27.75564
10084	105738	1	116.061584	27.75564	116.210182	27.546391
10084	111407	1	116.061584	27.75564	114.971275	27.103239
11585	34374	1	118.17577362	29.781190872	118.433945	29.86577
15509	34374	1	118.433945	29.86577	118.433945	29.86577
24371	34374	1	113.36981964	31.715110779	118.433945	29.86577
27607	29446	1	114.971275	27.103239	112.978134	28.198198
27607	112721	1	114.971275	27.103239	115.132248	27.214367
27727	34374	1	118.433945	29.86577	118.433945	29.86577
27829	34374	1	117.84458923	29.244728088	118.433945	29.86577
28015	112721	1	115.132248	27.214367	115.132248	27.214367
28306	34374	3	121.40690613	29.651657104	118.433945	29.86577
34365	34374	2	117.84458923	29.244728088	118.433945	29.86577
34374	40137	1	118.433945	29.86577	117.844589	29.244728
34968	100510	1	108.906976	34.246423	106.105835	30.819111
104197	104197	2	120.94823456	31.386108398	120.94823456	31.386108398
10084	10802	2	116.061584	27.75564	116.061584	27.75564
10084	34551	1	116.061584	27.75564	117.96489	28.450691
10084	106458	1	116.061584	27.75564
10389	18941	1	121.542656	29.866316	121.444199	29.979195
18941	28306	1	121.444199	29.979195	121.40690613	29.651657104
19125	27905	2	114.971275	27.103239	115.132248	27.214367
27607	27905	2	114.971275	27.103239	115.132248	27.214367
27727	113174	3	118.433945	29.86577	120.618622	31.31271
27905	27905	6	115.132248	27.214367	115.132248	27.214367
27905	27931	2	115.132248	27.214367	114.971275	27.103239
27905	28015	1	115.132248	27.214367	115.132248	27.214367
27905	35269	4	115.132248	27.214367	114.60845184	27.382461548
27905	35415	1	115.132248	27.214367	115.831779	27.426289
27905	40651	1	115.132248	27.214367	115.132248	27.214367
27905	101841	1	115.132248	27.214367	115.372276	28.425598
27905	112093	1	115.132248	27.214367	114.971275	27.103239
27905	112160	1	115.132248	27.214367	114.971275	27.103239
27905	112721	1	115.132248	27.214367	115.132248	27.214367
28306	100323	2	121.40690613	29.651657104	120.16862488	30.294124603
28306	113174	1	121.40690613	29.651657104	120.618622	31.31271
10084	10804	1	116.061584	27.75564	120.168625	30.294125
10084	28443	1	116.061584	27.75564	118.7425	30.946941
10084	33224	6	116.061584	27.75564	116.903259	28.40443
10084	107940	1	116.061584	27.75564	116.351341	27.984781
10084	109160	1	116.061584	27.75564	115.398987	28.015566
10084	109352	2	116.061584	27.75564	115.665085	36.236708
10389	10834	1	121.542656	29.866316	120.168625	30.294125
10389	28443	1	121.542656	29.866316	118.7425	30.946941
10389	33224	8	121.542656	29.866316	116.903259	28.40443
10803	28443	1	120.168625	30.294125	118.7425	30.946941
10803	33224	1	120.168625	30.294125	116.903259	28.40443
10834	27853	1	120.168625	30.294125	116.627449	27.559717
11585	27748	2	118.17577362	29.781190872	118.433945	29.86577
14011	109158	1	119.71658	30.318827	121.22763824	31.009475708
17690	33224	3	120.099312	30.864964	116.903259	28.40443
17690	33492	1	120.099312	30.864964
19125	28443	1	114.971275	27.103239	118.7425	30.946941
20744	28443	1	120.099312	30.864964	118.7425	30.946941
27607	33224	1	114.971275	27.103239	116.903259	28.40443
27748	27748	2	118.433945	29.86577	118.433945	29.86577
27748	28306	1	118.433945	29.86577	121.40690613	29.651657104
27748	28498	1	118.433945	29.86577	120.025253	28.897268
27748	34374	4	118.433945	29.86577	118.433945	29.86577
27748	35224	1	118.433945	29.86577	120.618622	31.31271
27748	103691	1	118.433945	29.86577	118.17577362	29.781190872
27748	105218	1	118.433945	29.86577	118.433945	29.86577
27853	28443	1	116.627449	27.559717	118.7425	30.946941
27853	33224	2	116.627449	27.559717	116.903259	28.40443
27853	109352	2	116.627449	27.559717	115.665085	36.236708
27853	114817	2	116.627449	27.559717
27895	33224	1	117.46158	36.75417	116.903259	28.40443
27941	33224	2	121.40690613	29.651657104	116.903259	28.40443
27949	33224	1	120.653221	28.018291	116.903259	28.40443
28306	28443	1	121.40690613	29.651657104	118.7425	30.946941
28306	33224	1	121.40690613	29.651657104	116.903259	28.40443
28342	33224	1	120.168625	30.294125	116.903259	28.40443
28345	33224	2	120.168625	30.294125	116.903259	28.40443
28399	33224	2	120.168625	30.294125	116.903259	28.40443
28399	101494	1	120.168625	30.294125	120.168625	30.294125
28399	108536	1	120.168625	30.294125	116.77626	27.910084
28399	109158	2	120.168625	30.294125	121.22763824	31.009475708
28416	28443	1	120.26609039	31.908769608	118.7425	30.946941
28443	28578	1	118.7425	30.946941	104.077995	30.650385
28443	29061	1	118.7425	30.946941	116.231	36.86162
28443	33224	2	118.7425	30.946941	116.903259	28.40443
28443	33488	1	118.7425	30.946941
28443	34438	1	118.7425	30.946941	117.202271	28.287901
28443	35141	1	118.7425	30.946941	109.244456	24.532463
28443	107755	1	118.7425	30.946941	115.50209	38.855701
29055	33224	1	107.035187	33.076485	116.903259	28.40443
33224	35398	2	116.903259	28.40443	116.340248	34.427879
33224	35407	1	116.903259	28.40443	119.485344	28.450748
10004	28143	1	112.698982	36.757431	119.883675	29.458708
10036	28143	1	117.00148773	36.650131226	119.883675	29.458708
10084	33907	1	116.061584	27.75564	121.026558	29.138258
10084	108149	1	116.061584	27.75564	116.903259	28.40443
10389	27993	1	121.542656	29.866316	117.00148773	36.650131226
10389	28143	2	121.542656	29.866316	119.883675	29.458708
10730	10733	1	119.47885132	29.204452515	119.649918	29.104712
[truncated: 2,911 more rows]
